# Supplementary material for: {(E)-2-[3-(Dimethyl­ammonio)propyl­iminometh­yl]phenolato}diiodidozinc(II)
Source: Acta Crystallogr Sect E Struct Rep Online. 2008 Jul 31;64(Pt 8):m1090–1. doi: 10.1107/S1600536808023659 (PMC2961998; doi:10.1107/S1600536808023659)
Supplement: Supplementary file 2 [file e-64-m1090-Isup2.hkl]

# 
# h,k,l, Fc-squared, Fo-squared, sigma(Fo-squared) and status flag 
# 
data_I
_shelx_title ' B in Pna2(1)' 
_shelx_refln_list_code          4 
_shelx_F_calc_maximum      368.99 
_exptl_crystal_F_000       992.00 
_reflns_d_resolution_high  0.7828 
 
loop_ 
 _symmetry_equiv_pos_as_xyz 
 'x, y, z' 
 '-x, -y, z+1/2' 
 'x+1/2, -y+1/2, z' 
 '-x+1/2, y+1/2, z+1/2' 
 
_cell_length_a    13.8920 
_cell_length_b    16.6400 
_cell_length_c     7.3720 
_cell_angle_alpha  90.000 
_cell_angle_beta   90.000 
_cell_angle_gamma  90.000 
 
_shelx_F_squared_multiplier     1.000 
 
loop_ 
 _refln_index_h 
 _refln_index_k 
 _refln_index_l 
 _refln_F_squared_calc 
 _refln_F_squared_meas 
 _refln_F_squared_sigma 
 _refln_observed_status 
   1   2  -9      151.65      579.55    141.02 o 
   2   2  -9      381.20      298.59    126.33 o 
   1   3  -9      124.83      220.04     99.43 o 
   2   3  -9      477.62      509.35    140.87 o 
   3   3  -9      118.69      136.67     70.38 o 
   4   3  -9      454.43      586.35    157.41 o 
   1   4  -9      157.88      358.89    112.41 o 
   2   4  -9      122.87      196.53    106.69 o 
   3   4  -9       41.73      117.30     66.63 o 
   4   4  -9       42.26      112.00     82.88 o 
   0   5  -9      132.01      293.18    115.35 o 
   1   5  -9       23.82      107.16     87.21 o 
   2   5  -9       35.00       91.85     87.37 o 
   3   5  -9      876.14     1304.67    165.48 o 
   1   6  -9       42.34       64.42     71.67 o 
   2   0  -8      981.49     1171.16    168.39 o 
   1   1  -8      812.03     1081.01    174.88 o 
   2   1  -8      118.20      196.53     85.20 o 
   3   1  -8      242.01      299.21    103.60 o 
   0   2  -8     1142.31     1074.36    170.86 o 
   1   2  -8     1001.95      862.94    109.02 o 
   2   2  -8       54.77       89.50     51.38 o 
   3   2  -8     1208.91     1625.84    155.75 o 
   4   2  -8      223.33      322.12     78.08 o 
   5   2  -8      659.08      722.73    105.10 o 
   6   2  -8      429.16      156.64     92.00 o 
   7   2  -8      446.08      444.87    130.04 o 
   8   2  -8      184.47      174.88    106.69 o 
   1   3  -8      263.83      316.70     79.78 o 
   2   3  -8      476.11      743.65    250.50 o 
   3   3  -8       79.31      145.23     54.78 o 
   4   3  -8      392.78      525.56     91.45 o 
   5   3  -8      345.06      272.53     72.43 o 
   6   3  -8       70.60      179.33     60.13 o 
   7   3  -8        4.30      -24.72     48.80 o 
   8   3  -8      283.24      408.53    137.16 o 
   9   3  -8      117.68      147.98    133.29 o 
   0   4  -8       18.11      177.36     87.67 o 
   1   4  -8      614.47      420.59     64.98 o 
   2   4  -8      896.65      926.76    118.91 o 
   3   4  -8      680.46     1042.98    167.15 o 
   4   4  -8     1488.70     1349.80    150.92 o 
   5   4  -8      359.66      289.76     75.83 o 
   6   4  -8       54.62       85.65     57.83 o 
   7   4  -8      367.61      339.25     83.44 o 
   8   4  -8       45.87       64.06     66.21 o 
   1   5  -8      420.67      512.42     90.68 o 
   2   5  -8      307.78      441.71     85.86 o 
   3   5  -8       57.08       77.94     51.92 o 
   4   5  -8      132.16      167.56    149.29 o 
   5   5  -8      530.23      626.02    103.77 o 
   6   5  -8      139.07      197.09     87.29 o 
   7   5  -8       23.15       81.51     58.89 o 
   8   5  -8      133.63      191.24     77.81 o 
   0   6  -8      175.11      276.32     99.89 o 
   1   6  -8       94.51      225.89     56.43 o 
   2   6  -8      790.82      963.11    136.48 o 
   3   6  -8      559.37      590.06    102.38 o 
   4   6  -8     1457.74     1606.63    222.67 o 
   5   6  -8      191.56      299.03     78.14 o 
   6   6  -8      372.17      358.98     85.48 o 
   7   6  -8       42.08       73.74     63.13 o 
   1   7  -8      376.70      497.26     72.13 o 
   2   7  -8      176.55      183.32     53.39 o 
   3   7  -8       29.62       17.16     53.01 o 
   4   7  -8       43.71       47.86     58.26 o 
   5   7  -8      351.64      436.54     92.31 o 
   6   7  -8       56.98       60.77    137.23 o 
   7   7  -8       83.01       68.94     76.98 o 
   0   8  -8      455.86      715.16    149.68 o 
   1   8  -8      147.81      261.47     61.19 o 
   2   8  -8       59.43      111.63     80.29 o 
   3   8  -8     1214.29     1586.64    165.88 o 
   4   8  -8      120.49      139.66     64.63 o 
   5   8  -8      438.19      480.28     93.54 o 
   6   8  -8      353.89      512.54    103.16 o 
   1   9  -8       62.20      140.72     52.94 o 
   2   9  -8      357.55      456.45     80.00 o 
   3   9  -8       26.13       28.90     60.74 o 
   4   9  -8      261.32      314.02     89.10 o 
   5   9  -8       94.58      139.36     76.52 o 
   0  10  -8      642.17      811.34    174.42 o 
   1  10  -8      157.26      239.50     67.57 o 
   2  10  -8      285.25      312.96     72.68 o 
   3  10  -8      333.35      392.71    169.78 o 
   4  10  -8      152.52      149.41     82.17 o 
   1  11  -8      124.72      193.46     72.67 o 
   2   0  -7     2318.44     2450.86    255.14 o 
   4   0  -7      944.63     1033.69    152.62 o 
   0   1  -7      769.96      735.63     89.87 o 
   1   1  -7     4031.33     3789.01    206.91 o 
   2   1  -7      106.31      149.52     40.38 o 
   3   1  -7      414.09      411.75     55.21 o 
   4   1  -7      113.00      136.04     49.70 o 
   5   1  -7      912.85      802.34    101.61 o 
   6   1  -7      988.68     1248.05    226.69 o 
   7   1  -7     2962.12     2756.16    204.11 o 
   8   1  -7      167.64      151.85     89.07 o 
   1   2  -7      651.12      791.85     76.77 o 
   2   2  -7      986.22      934.32    106.76 o 
   3   2  -7       86.07       97.24     45.37 o 
   4   2  -7      625.24      770.93     97.68 o 
   5   2  -7      515.45      609.81     90.26 o 
   6   2  -7      824.12      943.21    110.31 o 
   7   2  -7      293.30      478.79     81.51 o 
   8   2  -7      640.11      823.71    164.29 o 
   9   2  -7      126.35      223.28     93.40 o 
  10   2  -7      245.30      101.13     80.72 o 
   0   3  -7     5973.45     5595.14    341.93 o 
   1   3  -7      396.97      604.47     72.32 o 
   2   3  -7      184.61      197.87     53.19 o 
   3   3  -7     1344.57     1260.15    128.86 o 
   4   3  -7      108.39      197.23     57.38 o 
   5   3  -7      235.79      382.83     72.87 o 
   6   3  -7     3153.70     3387.08    227.70 o 
   7   3  -7      371.65      420.03     76.96 o 
   8   3  -7      307.57      329.16     98.34 o 
   9   3  -7       61.98       64.45     48.82 o 
  10   3  -7      134.77      372.84     85.28 o 
  11   3  -7      308.87      227.46    105.46 o 
   1   4  -7      775.38      954.64     88.48 o 
   2   4  -7     1004.97      944.10    106.70 o 
   3   4  -7       90.96       48.92     43.30 o 
   4   4  -7      265.91      407.44     76.09 o 
   5   4  -7     1132.40     1305.98    136.84 o 
   6   4  -7      260.14      306.78     97.88 o 
   7   4  -7      404.54      393.66     77.64 o 
   8   4  -7      401.95      369.88     75.12 o 
   9   4  -7      258.95      273.86     67.82 o 
  10   4  -7       51.77      122.87     60.85 o 
  11   4  -7      305.41      262.99    137.77 o 
   0   5  -7     1053.63     1058.25    115.80 o 
   1   5  -7     1996.24     1753.62    110.55 o 
   2   5  -7      103.13      217.52     49.23 o 
   3   5  -7     1370.55     1493.14    149.79 o 
   4   5  -7      308.12      446.28     80.15 o 
   5   5  -7     1484.06     1658.73    155.13 o 
   6   5  -7      659.43      705.87     98.65 o 
   7   5  -7      695.64      711.74    164.22 o 
   8   5  -7       17.67      -11.12     42.34 o 
   9   5  -7      276.25      265.86     94.94 o 
  10   5  -7      148.00      200.00     63.62 o 
  11   5  -7      858.55      800.41    119.20 o 
   1   6  -7      175.12      210.92     42.41 o 
   2   6  -7     1615.73     1908.77    135.10 o 
   3   6  -7       85.15       68.84     93.24 o 
   4   6  -7      638.80      599.87     95.33 o 
   5   6  -7      109.58      235.47     64.06 o 
   6   6  -7      206.43      284.99     74.30 o 
   7   6  -7       72.86      128.03     55.50 o 
   8   6  -7      669.01      664.95    158.11 o 
   9   6  -7      207.09      204.80     98.50 o 
  10   6  -7       82.95      188.10     66.63 o 
   0   7  -7      657.14      565.15     90.09 o 
   1   7  -7      689.07      775.72     73.44 o 
   2   7  -7      629.31      639.70     77.38 o 
   3   7  -7     1184.59     1480.05    121.03 o 
   4   7  -7     1223.53     1058.38    151.30 o 
   5   7  -7      888.98     1073.22    122.09 o 
   6   7  -7      453.85      496.59     88.91 o 
   7   7  -7      726.04      886.73    197.46 o 
   8   7  -7       28.07       75.07     51.42 o 
   9   7  -7      302.45      231.38     71.76 o 
  10   7  -7      438.40      492.40    101.13 o 
   1   8  -7      736.90      890.92     79.56 o 
   2   8  -7      839.86      985.37     99.39 o 
   3   8  -7      105.02       77.24     40.89 o 
   4   8  -7      204.24      144.13     54.26 o 
   5   8  -7      689.43      618.61     94.35 o 
   6   8  -7      107.45       92.79     55.72 o 
   7   8  -7       80.84       89.41     97.96 o 
   8   8  -7      342.85      300.26     74.69 o 
   9   8  -7       88.29       73.41     66.23 o 
   0   9  -7      933.37     1044.75    173.57 o 
   1   9  -7      549.10      753.02     73.80 o 
   2   9  -7      207.36      306.84     58.80 o 
   3   9  -7      337.87      372.07     70.73 o 
   4   9  -7      822.17      987.94    160.66 o 
   5   9  -7       97.99       93.71     58.73 o 
   6   9  -7      881.81      859.63    119.14 o 
   7   9  -7      316.83      215.66     71.26 o 
   8   9  -7       19.36       11.04     55.14 o 
   9   9  -7      272.48      206.75     87.60 o 
   1  10  -7      786.92      816.53     78.59 o 
   2  10  -7      118.01      180.32     49.69 o 
   3  10  -7       44.79      124.52     49.40 o 
   4  10  -7       65.05       84.97     54.54 o 
   5  10  -7      807.97      899.92    118.79 o 
   6  10  -7       47.18      164.78     61.13 o 
   7  10  -7      133.50       73.11     87.60 o 
   8  10  -7       91.72       95.46     75.85 o 
   0  11  -7      752.65      807.51    128.03 o 
   1  11  -7      952.07      853.76     79.21 o 
   2  11  -7      162.44      190.96     49.02 o 
   3  11  -7       45.01       43.88     41.34 o 
   4  11  -7      198.99      197.26     66.50 o 
   5  11  -7      405.26      424.56     84.67 o 
   6  11  -7      327.88      482.67    106.77 o 
   7  11  -7      597.07      505.90    106.88 o 
   1  12  -7      284.74      323.67     52.54 o 
   2  12  -7      245.16      393.95     63.92 o 
   3  12  -7       59.98      158.96     46.94 o 
   4  12  -7      283.21      198.81     68.97 o 
   5  12  -7      345.69      519.53    114.43 o 
   6  12  -7       84.62      121.08     98.34 o 
   0  13  -7     1140.72     1237.36    192.05 o 
   1  13  -7      127.92      167.86     64.19 o 
   2  13  -7      221.55      209.15     54.82 o 
   3  13  -7      166.63      131.87     49.25 o 
   4  13  -7       96.50       10.93     96.41 o 
   1  14  -7      166.37      165.07     51.03 o 
   2  14  -7      270.43      357.63     71.13 o 
   0   0  -6    21136.27    19501.14   1047.30 o 
   2   0  -6      371.63      298.70     61.39 o 
   4   0  -6     2545.45     2354.28    169.45 o 
   6   0  -6     6655.38     6223.38    488.94 o 
   8   0  -6      868.24     1036.63    142.88 o 
   1   1  -6     2714.07     2682.99    116.73 o 
   2   1  -6       15.30       71.06     24.92 o 
   3   1  -6     1130.60     1131.32    109.90 o 
   4   1  -6      735.73      695.78    101.86 o 
   5   1  -6     2316.44     2171.30    125.07 o 
   6   1  -6       39.57       55.48     44.97 o 
   7   1  -6      660.26      652.82     84.43 o 
   8   1  -6      211.99      219.26     58.56 o 
   9   1  -6     1356.55     1345.13    126.88 o 
  10   1  -6      151.96      140.09     76.70 o 
   0   2  -6     3082.95     3084.19    206.70 o 
   1   2  -6     5255.76     4773.78    200.84 o 
   2   2  -6      838.84      916.68     57.07 o 
   3   2  -6      169.45      141.11     35.30 o 
   4   2  -6     2065.58     1801.11    115.70 o 
   5   2  -6     1534.87     1303.70    120.57 o 
   6   2  -6     2391.81     2134.62    163.89 o 
   7   2  -6     2661.43     2778.96    195.77 o 
   8   2  -6      470.18      453.36     75.16 o 
   9   2  -6      151.05      168.99     55.87 o 
  10   2  -6      611.12      573.31    154.09 o 
  11   2  -6      224.21      152.53     62.72 o 
  12   2  -6      170.20      200.55     86.13 o 
   1   3  -6     1080.28     1126.20     76.25 o 
   2   3  -6     2664.88     2541.68    107.57 o 
   3   3  -6      246.63      346.83     59.75 o 
   4   3  -6     1380.72     1326.65    123.85 o 
   5   3  -6     1980.42     2082.67    154.13 o 
   6   3  -6      611.22      852.00     95.70 o 
   7   3  -6       43.40       85.60     40.29 o 
   8   3  -6      886.14      847.16    104.57 o 
   9   3  -6      861.55      659.90    124.86 o 
  10   3  -6      830.84      925.43    134.29 o 
  11   3  -6      146.09      156.11     58.29 o 
  12   3  -6      360.07      358.28     79.45 o 
  13   3  -6      248.67      377.29    109.48 o 
   0   4  -6     2351.36     2498.21    464.35 o 
   1   4  -6     2671.38     2465.94    132.62 o 
   2   4  -6      277.55      281.32     39.76 o 
   3   4  -6     2162.73     2113.17    153.13 o 
   4   4  -6     2146.34     2001.32    151.60 o 
   5   4  -6     1152.15     1175.51    116.84 o 
   6   4  -6     2264.58     2157.76    195.14 o 
   7   4  -6     3081.52     2906.33    207.42 o 
   8   4  -6      603.37      688.49    171.33 o 
   9   4  -6      333.92      411.85     77.33 o 
  10   4  -6      624.06      694.67    126.56 o 
  11   4  -6       59.70       49.25     52.89 o 
  12   4  -6      617.10      662.97    102.77 o 
  13   4  -6      658.01      783.19    208.83 o 
   1   5  -6     3064.83     2946.19    137.87 o 
   2   5  -6      704.72      770.48     63.79 o 
   3   5  -6      511.35      605.35     66.98 o 
   4   5  -6      585.12      673.57     87.27 o 
   5   5  -6     2367.78     2081.16    164.87 o 
   6   5  -6      336.75      367.52    127.80 o 
   7   5  -6      172.38      174.58     73.45 o 
   8   5  -6      356.97      377.52     96.10 o 
   9   5  -6      297.00      323.56    155.48 o 
  10   5  -6      342.00      296.14     71.90 o 
  11   5  -6      589.84      476.56     86.17 o 
  12   5  -6      226.29      131.69     64.30 o 
  13   5  -6       19.26      -43.10     63.05 o 
   0   6  -6     5470.07     5638.77    401.18 o 
   1   6  -6      347.41      363.46     52.99 o 
   2   6  -6       56.22       69.22     26.43 o 
   3   6  -6     1373.71     1296.29    100.82 o 
   4   6  -6      633.59      985.70    239.67 o 
   5   6  -6      547.06      560.26     81.12 o 
   6   6  -6     3706.04     3492.10    238.85 o 
   7   6  -6      192.48      157.07     68.04 o 
   8   6  -6      948.09      881.16    110.54 o 
   9   6  -6      390.11      312.90     69.97 o 
  10   6  -6      301.88      475.72    204.50 o 
  11   6  -6      315.43      324.82     73.42 o 
  12   6  -6     1442.26     1459.36    186.56 o 
   1   7  -6     2058.39     2155.48    111.78 o 
   2   7  -6     1010.30     1041.63     76.72 o 
   3   7  -6       34.88       17.65     29.88 o 
   4   7  -6      382.00      597.25     84.12 o 
   5   7  -6     3720.74     3373.67    239.72 o 
   6   7  -6      308.03      254.02     64.98 o 
   7   7  -6      274.64      343.03     69.06 o 
   8   7  -6      422.37      256.15     63.14 o 
   9   7  -6      303.80      210.18     62.46 o 
  10   7  -6       16.17       -7.82     47.31 o 
  11   7  -6      705.82      432.98     85.35 o 
  12   7  -6      186.71      203.87    110.48 o 
   0   8  -6      791.45      914.96    120.30 o 
   1   8  -6     2222.39     1969.87    107.15 o 
   2   8  -6      564.38      641.73     60.06 o 
   3   8  -6      530.83      518.18     91.16 o 
   4   8  -6      636.96      675.03    110.79 o 
   5   8  -6     1508.73     1260.92    128.87 o 
   6   8  -6      707.76      873.28    163.60 o 
   7   8  -6     1499.60     1630.39    152.55 o 
   8   8  -6      457.71      455.06     79.27 o 
   9   8  -6        2.15       95.01     79.25 o 
  10   8  -6      507.49      462.76     88.76 o 
  11   8  -6      626.57      552.77     95.26 o 
   1   9  -6      537.45      569.85     57.52 o 
   2   9  -6     2124.46     2011.80    111.72 o 
   3   9  -6      159.92      148.70     53.71 o 
   4   9  -6     1392.91     1520.29    114.65 o 
   5   9  -6      405.84      582.46    120.92 o 
   6   9  -6      511.33      550.71    107.47 o 
   7   9  -6        8.64       13.77     40.60 o 
   8   9  -6      815.44      876.21    112.50 o 
   9   9  -6      157.06      150.08     57.63 o 
  10   9  -6      124.47      232.73     68.80 o 
  11   9  -6       31.38       49.17     65.18 o 
   0  10  -6     2191.91     2094.96    156.40 o 
   1  10  -6      770.00      871.94    141.17 o 
   2  10  -6      778.77      819.24     69.59 o 
   3  10  -6      632.67      698.39     77.23 o 
   4  10  -6      558.75      660.82     80.38 o 
   5  10  -6      330.68      348.45     68.50 o 
   6  10  -6      738.45      743.63    100.44 o 
   7  10  -6      782.12     1123.70    124.50 o 
   8  10  -6      350.57      348.34     72.79 o 
   9  10  -6      516.38      435.07     82.55 o 
  10  10  -6      274.26      229.72    104.30 o 
   1  11  -6      498.31      539.74     59.48 o 
   2  11  -6     1827.40     1695.05    107.12 o 
   3  11  -6      111.03      179.51     45.22 o 
   4  11  -6      505.47      531.94     68.63 o 
   5  11  -6      452.24      514.34     81.68 o 
   6  11  -6      249.17      230.87     62.86 o 
   7  11  -6      102.35       63.28     48.44 o 
   8  11  -6      895.01      837.91    110.31 o 
   9  11  -6       51.06      151.12     60.56 o 
  10  11  -6       17.52      -77.39     60.24 o 
   0  12  -6      779.84      919.06    108.99 o 
   1  12  -6      495.82      590.85     61.96 o 
   2  12  -6      216.98      284.34     45.06 o 
   3  12  -6     1258.93     1348.67    110.07 o 
   4  12  -6      230.63      308.24     55.50 o 
   5  12  -6      255.29      309.12     70.48 o 
   6  12  -6      711.20      758.47    100.72 o 
   7  12  -6      421.43      250.93    110.02 o 
   8  12  -6       44.25       50.47     46.53 o 
   9  12  -6      440.61      365.83    158.96 o 
   1  13  -6      466.11      566.07     59.97 o 
   2  13  -6      290.43      319.28     47.92 o 
   3  13  -6       43.34       28.71     36.49 o 
   4  13  -6      161.72      132.40     46.35 o 
   5  13  -6      483.17      505.69     83.87 o 
   6  13  -6      266.90      377.66     75.56 o 
   7  13  -6      214.36      130.79     58.47 o 
   8  13  -6       84.13       40.02     61.61 o 
   0  14  -6       12.31       71.22     63.47 o 
   1  14  -6      861.74      962.20     79.63 o 
   2  14  -6      532.27      615.02     64.44 o 
   3  14  -6      533.67      641.42     78.07 o 
   4  14  -6      689.77      671.67     79.57 o 
   5  14  -6      139.27      103.82     81.95 o 
   6  14  -6       23.30       71.87     57.80 o 
   7  14  -6      576.93      437.29    139.55 o 
   1  15  -6      129.83      153.23     39.23 o 
   2  15  -6      323.72      554.00     62.98 o 
   3  15  -6       21.10       23.82     39.72 o 
   4  15  -6      174.38      221.11     53.80 o 
   5  15  -6      216.89       98.41     68.81 o 
   0  16  -6      291.30      387.21     85.35 o 
   1  16  -6      114.15      197.61     46.46 o 
   2  16  -6      188.00      244.30     48.61 o 
   2   0  -5     2840.58     2936.46    149.60 o 
   4   0  -5     5297.98     4911.72    305.11 o 
   6   0  -5     3813.32     3629.31    235.21 o 
   8   0  -5     2148.93     1944.83    144.06 o 
  10   0  -5     1939.85     1828.95    205.04 o 
   0   1  -5     3012.84     3633.11    179.85 o 
   1   1  -5     7020.38     6498.75    213.72 o 
   2   1  -5     1695.74     1834.96     79.80 o 
   3   1  -5    16023.47    15255.86    527.67 o 
   4   1  -5     1367.75     1414.87     78.04 o 
   5   1  -5     2233.93     2228.86    105.87 o 
   6   1  -5     2464.95     2432.71    134.27 o 
   7   1  -5     7144.82     6447.63    303.38 o 
   8   1  -5      502.97      526.08     57.47 o 
   9   1  -5     2487.95     2429.25    134.59 o 
  10   1  -5      339.11      402.36     72.54 o 
  11   1  -5     1447.61     1663.28    145.08 o 
  12   1  -5      331.73      300.13    107.00 o 
   1   2  -5     2246.25     2312.34     96.37 o 
   2   2  -5     3382.93     3286.47    132.40 o 
   3   2  -5      287.10      355.78     35.69 o 
   4   2  -5      696.21      741.87     62.46 o 
   5   2  -5     1898.87     1886.48    231.58 o 
   6   2  -5     2804.96     2723.32    146.99 o 
   7   2  -5     1273.93     1312.63     91.94 o 
   8   2  -5     1108.15     1093.04    227.61 o 
   9   2  -5      192.34      191.93     72.06 o 
  10   2  -5      439.61      472.35    106.23 o 
  11   2  -5      877.79      874.84    103.91 o 
  12   2  -5     1186.66     1169.20    202.64 o 
  13   2  -5      511.40      831.59    173.65 o 
   0   3  -5    12866.63    11880.60    646.66 o 
   1   3  -5     4764.82     4900.06    337.60 o 
   2   3  -5     3207.77     3252.10    130.10 o 
   3   3  -5     2802.55     2776.29    160.74 o 
   4   3  -5     4944.04     4894.28    245.98 o 
   5   3  -5      271.01      334.01     58.20 o 
   6   3  -5     7200.28     6328.96    480.28 o 
   7   3  -5     2576.54     2303.15    169.55 o 
   8   3  -5     1791.61     1979.70    177.51 o 
   9   3  -5       60.17      100.01     45.92 o 
  10   3  -5     1713.20     1720.82    175.27 o 
  11   3  -5      441.71      449.03    177.67 o 
  12   3  -5     1503.53     1186.91    164.14 o 
  13   3  -5      418.18      440.82     88.56 o 
  14   3  -5      356.36      404.87     86.15 o 
   1   4  -5     2271.53     2366.75    110.41 o 
   2   4  -5     6186.92     6027.55    220.01 o 
   3   4  -5       86.24       72.53     20.04 o 
   4   4  -5     1220.29     1072.10    100.31 o 
   5   4  -5     1807.55     1800.16    127.59 o 
   6   4  -5      980.94     1057.18    102.22 o 
   7   4  -5     2282.20     1950.18    161.20 o 
   8   4  -5     2706.17     2537.79    285.75 o 
   9   4  -5      400.86      371.11     67.28 o 
  10   4  -5      275.79      337.29     70.57 o 
  11   4  -5      963.46     1051.34    152.23 o 
  12   4  -5      323.56      401.88    103.21 o 
  13   4  -5      669.71      762.12    110.28 o 
  14   4  -5       58.90      107.61     62.08 o 
   0   5  -5     5801.79     5944.63    704.56 o 
   1   5  -5     6669.69     6754.36    273.36 o 
   2   5  -5      484.16      539.76     48.14 o 
   3   5  -5       80.75      172.21     28.87 o 
   4   5  -5     1772.32     1623.09    123.82 o 
   5   5  -5     1713.73     1485.90    126.90 o 
   6   5  -5     2902.96     2738.19    218.72 o 
   7   5  -5     6315.31     6034.28    429.25 o 
   8   5  -5       84.87       64.13     40.97 o 
   9   5  -5     1129.88     1164.63    122.22 o 
  10   5  -5      966.60      769.79    132.13 o 
  11   5  -5      907.81      908.50    111.89 o 
  12   5  -5      162.16      249.80     67.86 o 
  13   5  -5     1507.68     1502.02    190.04 o 
  14   5  -5       51.26      142.41     94.94 o 
   1   6  -5      580.29      654.99     53.63 o 
   2   6  -5     8612.93     8055.56    332.58 o 
   3   6  -5      305.95      291.27     35.82 o 
   4   6  -5     2465.01     2282.24    128.27 o 
   5   6  -5      742.02      796.47    106.23 o 
   6   6  -5      997.55     1055.05    107.71 o 
   7   6  -5       12.66       -6.90     30.95 o 
   8   6  -5     3882.17     3727.18    240.10 o 
   9   6  -5      868.02      873.45    293.87 o 
  10   6  -5      135.63      151.44     77.24 o 
  11   6  -5       32.62       56.48     51.88 o 
  12   6  -5      411.55      374.18    117.05 o 
  13   6  -5      108.97      136.86     91.85 o 
  14   6  -5      457.85      397.97     92.91 o 
   0   7  -5     5867.17     5508.63    385.64 o 
   1   7  -5     2699.00     2647.27    123.05 o 
   2   7  -5     1377.21     1495.84    108.45 o 
   3   7  -5      904.85      936.20     66.18 o 
   4   7  -5      562.33      577.64     51.23 o 
   5   7  -5     1138.98     1268.04    112.06 o 
   6   7  -5     2212.59     2243.06    435.67 o 
   7   7  -5     1800.15     1683.92    219.42 o 
   8   7  -5     1504.87     1463.57    138.63 o 
   9   7  -5     1212.89     1285.34    185.32 o 
  10   7  -5      220.41      118.88     56.19 o 
  11   7  -5      241.04      272.85     77.55 o 
  12   7  -5      724.16      717.97    107.37 o 
  13   7  -5      740.40      812.98    115.89 o 
   1   8  -5     3687.31     3462.49    155.98 o 
   2   8  -5     4602.10     4376.60    240.37 o 
   3   8  -5      385.79      368.14     41.87 o 
   4   8  -5     1026.42     1062.48     91.02 o 
   5   8  -5     3101.83     2828.40    422.44 o 
   6   8  -5      622.84      663.28     86.70 o 
   7   8  -5      416.20      561.01     69.28 o 
   8   8  -5     1543.12     1569.17    165.72 o 
   9   8  -5      421.17      310.90     61.66 o 
  10   8  -5      193.76      156.10     50.04 o 
  11   8  -5      588.07      563.66     83.44 o 
  12   8  -5      383.67      319.85     98.20 o 
  13   8  -5       14.53        2.78     62.33 o 
   0   9  -5     4208.43     3724.32    241.46 o 
   1   9  -5      294.48      314.83     39.01 o 
   2   9  -5      289.31      367.27     58.52 o 
   3   9  -5     3406.82     3080.45    146.26 o 
   4   9  -5       61.45       29.57     23.07 o 
   5   9  -5     1550.87     1399.05    121.61 o 
   6   9  -5     2866.11     2534.31    162.47 o 
   7   9  -5       96.54       65.19     38.11 o 
   8   9  -5     1378.55     1281.35    113.48 o 
   9   9  -5      462.36      418.31     65.29 o 
  10   9  -5      118.20      161.61     54.21 o 
  11   9  -5      616.93      702.41     93.94 o 
  12   9  -5      878.00      737.47     95.57 o 
  13   9  -5       11.72      -24.30     69.64 o 
   1  10  -5     3764.23     3450.06    161.91 o 
   2  10  -5      220.34      378.57     50.72 o 
   3  10  -5      449.47      449.13     47.52 o 
   4  10  -5      229.30      314.25     37.22 o 
   5  10  -5     3592.16     3109.52    178.08 o 
   6  10  -5      242.51      318.42     55.79 o 
   7  10  -5      635.87      693.49    180.92 o 
   8  10  -5       63.12      105.06     69.74 o 
   9  10  -5      963.94      858.46     95.18 o 
  10  10  -5       89.80       76.38     48.59 o 
  11  10  -5      729.56      785.24     97.51 o 
  12  10  -5      101.42      135.07     65.30 o 
   0  11  -5      153.33      149.61     44.56 o 
   1  11  -5     1096.74     1052.36    149.97 o 
   2  11  -5      832.96      855.02     66.30 o 
   3  11  -5     1875.63     1779.90    102.56 o 
   4  11  -5     1759.70     1592.55     97.59 o 
   5  11  -5      711.89      790.69     81.85 o 
   6  11  -5      152.08      210.50     50.72 o 
   7  11  -5      913.30      843.65     88.57 o 
   8  11  -5      264.63      221.47     54.08 o 
   9  11  -5      376.06      416.71     92.21 o 
  10  11  -5      733.37      742.67     90.87 o 
  11  11  -5      177.93      219.79     65.52 o 
   1  12  -5     1319.42     1151.87     78.54 o 
   2  12  -5      792.44      812.14     65.25 o 
   3  12  -5      251.02      276.61     41.31 o 
   4  12  -5      770.06      761.81     64.86 o 
   5  12  -5     1463.99     1225.29    124.45 o 
   6  12  -5      245.06      207.04     48.43 o 
   7  12  -5       14.56        6.61     35.95 o 
   8  12  -5      856.11      869.98     93.00 o 
   9  12  -5      357.43      448.83     70.61 o 
  10  12  -5      222.45      280.47     65.32 o 
  11  12  -5      190.09      200.45     71.36 o 
   0  13  -5      509.96      560.08     77.65 o 
   1  13  -5      626.85      789.58     67.68 o 
   2  13  -5      665.18      786.60    110.73 o 
   3  13  -5      978.92     1090.15    104.07 o 
   4  13  -5     1725.90     1826.62    143.96 o 
   5  13  -5      154.62      259.84     62.18 o 
   6  13  -5      413.86      326.58     69.03 o 
   7  13  -5      368.87      336.60    118.04 o 
   8  13  -5      352.28      352.10     61.83 o 
   9  13  -5      540.33      567.54    106.47 o 
  10  13  -5      745.68      962.49    162.82 o 
   1  14  -5      259.81      256.20     42.20 o 
   2  14  -5      583.85      624.79     60.41 o 
   3  14  -5      108.82      138.09     34.76 o 
   4  14  -5      460.86      411.04     52.05 o 
   5  14  -5      313.11      346.72     69.42 o 
   6  14  -5      221.88      342.97     71.25 o 
   7  14  -5      131.03      155.14     52.70 o 
   8  14  -5      408.25      430.78     76.00 o 
   9  14  -5      217.63      266.50     66.95 o 
   0  15  -5     1852.55     1855.32    154.62 o 
   1  15  -5      775.08      966.49     76.20 o 
   2  15  -5      133.27      172.66     38.01 o 
   3  15  -5      646.37      789.75     87.29 o 
   4  15  -5      648.86      689.86     65.43 o 
   5  15  -5      235.41      242.00     61.87 o 
   6  15  -5      776.03      713.33     95.69 o 
   7  15  -5      155.23      340.33     70.91 o 
   8  15  -5       21.65      -35.09     53.74 o 
   1  16  -5      273.76      354.77     49.57 o 
   2  16  -5       50.30       -3.64     30.15 o 
   3  16  -5       84.38      120.02     35.13 o 
   4  16  -5        3.06       45.56     33.01 o 
   5  16  -5      332.61      396.28     75.95 o 
   6  16  -5        2.36      -32.41     43.82 o 
   0  17  -5      897.71      876.74    110.17 o 
   1  17  -5      260.52      328.92     49.46 o 
   2  17  -5      397.54      514.40     59.80 o 
   3  17  -5      134.32      177.21     66.17 o 
   4  17  -5      580.57      689.72     70.48 o 
   0   0  -4    18951.72    18856.76   1001.92 o 
   2   0  -4    15383.54    15965.22    695.97 o 
   4   0  -4    36262.15    36842.66   1927.96 o 
   6   0  -4     5378.73     5220.32    298.02 o 
   8   0  -4      816.18     1047.89     97.58 o 
  10   0  -4    11541.74    11410.04    897.77 o 
  12   0  -4      460.64      419.35    106.23 o 
   1   1  -4     4806.23     4656.55    153.76 o 
   2   1  -4     1478.48     1506.66     79.05 o 
   3   1  -4     2902.95     2895.34    108.31 o 
   4   1  -4     1334.01     1368.26     62.05 o 
   5   1  -4     2236.58     2093.44     97.63 o 
   6   1  -4      402.59      472.30     42.34 o 
   7   1  -4     2620.73     2444.22    134.52 o 
   8   1  -4      788.17      809.94     67.49 o 
   9   1  -4     2720.12     2681.34    148.50 o 
  10   1  -4      305.85      368.32     71.18 o 
  11   1  -4     1372.74     1434.49    106.18 o 
  12   1  -4      184.97       10.83     61.62 o 
  13   1  -4     1829.47     1546.28    229.78 o 
  14   1  -4      272.40      210.14    115.04 o 
   0   2  -4    17960.41    18357.77    801.95 o 
   1   2  -4     3678.72     4011.35    157.38 o 
   2   2  -4     4922.48     5158.90    182.01 o 
   3   2  -4    21738.94    21580.55    819.17 o 
   4   2  -4    17945.81    18413.14    680.12 o 
   5   2  -4     1222.38     1335.91     88.25 o 
   6   2  -4     4622.09     4504.04    212.84 o 
   7   2  -4     1666.99     1873.68    102.93 o 
   8   2  -4      350.49      407.89     77.22 o 
   9   2  -4     6378.56     6432.10    322.22 o 
  10   2  -4     5228.43     5207.42    247.40 o 
  11   2  -4      681.38      606.86     86.85 o 
  12   2  -4      170.63      168.89     58.27 o 
  13   2  -4      507.06      510.86     84.94 o 
  14   2  -4      278.45      240.45    118.75 o 
  15   2  -4      712.25      462.65    157.26 o 
   1   3  -4     4600.28     4476.67    166.66 o 
   2   3  -4     3986.01     3720.41    140.32 o 
   3   3  -4      942.36      992.52     48.80 o 
   4   3  -4     3443.17     3453.37    142.83 o 
   5   3  -4     6002.80     5461.26    222.44 o 
   6   3  -4      379.68      397.26     43.15 o 
   7   3  -4      156.90      209.43     35.12 o 
   8   3  -4     3264.71     3156.70    162.75 o 
   9   3  -4     3544.58     3618.25    219.97 o 
  10   3  -4     1636.69     1779.53    171.71 o 
  11   3  -4      198.15      201.62    105.84 o 
  12   3  -4      205.84      101.64     53.87 o 
  13   3  -4      704.81      702.02    100.24 o 
  14   3  -4     1053.71      902.08    117.46 o 
  15   3  -4      163.41      101.28    126.02 o 
   0   4  -4     9590.91     9624.55    967.51 o 
   1   4  -4      917.30      960.78     57.02 o 
   2   4  -4     1799.12     1928.53     84.78 o 
   3   4  -4    20837.94    20886.40    704.55 o 
   4   4  -4      267.32      356.61     54.48 o 
   5   4  -4     1056.67     1115.69     60.96 o 
   6   4  -4     3787.20     3658.32    225.95 o 
   7   4  -4     2362.28     2248.47    157.01 o 
   8   4  -4     5092.47     5038.08    252.11 o 
   9   4  -4     5145.31     4816.12    308.31 o 
  10   4  -4      121.24      105.85     38.53 o 
  11   4  -4      663.61      758.58    165.92 o 
  12   4  -4      279.19      277.94     70.49 o 
  13   4  -4      832.23      809.34    109.53 o 
  14   4  -4     1626.03     1639.95    161.98 o 
  15   4  -4      563.66      506.91     98.61 o 
   1   5  -4    11815.81    11522.17    440.00 o 
   2   5  -4     1789.11     1887.19     90.24 o 
   3   5  -4     1094.07     1153.16     56.95 o 
   4   5  -4      895.04      945.46     64.67 o 
   5   5  -4    12074.24    11742.50    446.12 o 
   6   5  -4      704.47      768.41     70.22 o 
   7   5  -4     1400.86     1355.08     99.57 o 
   8   5  -4      445.57      440.14     55.74 o 
   9   5  -4     2211.31     2149.93    139.60 o 
  10   5  -4      866.29     1013.69     95.74 o 
  11   5  -4     1955.86     2115.23    328.89 o 
  12   5  -4      261.64      311.49     65.69 o 
  13   5  -4       29.01      -19.50     47.02 o 
  14   5  -4      419.14      407.04     91.62 o 
  15   5  -4      412.13      430.80     91.22 o 
   0   6  -4    10121.92    10607.83    672.40 o 
   1   6  -4     3936.77     3786.02    163.45 o 
   2   6  -4     6069.64     6307.82    251.26 o 
   3   6  -4     1642.49     1559.76    204.10 o 
   4   6  -4     1469.36     1348.94     73.31 o 
   5   6  -4      324.30      470.09     71.00 o 
   6   6  -4     4061.94     3928.00    236.24 o 
   7   6  -4     3226.55     2972.23    165.75 o 
   8   6  -4     5598.10     5321.11    366.42 o 
   9   6  -4       38.11      120.72     38.88 o 
  10   6  -4     1351.91     1408.53    217.70 o 
  11   6  -4       74.06       76.70     47.68 o 
  12   6  -4      538.87      439.40     71.94 o 
  13   6  -4      749.55      923.75    133.54 o 
  14   6  -4     1296.52     1596.81    163.38 o 
  15   6  -4      130.52      196.01     70.35 o 
   1   7  -4     9431.79     8915.29    351.79 o 
   2   7  -4     4787.09     5073.80    205.56 o 
   3   7  -4      867.88     1008.54     55.05 o 
   4   7  -4     1306.14     1336.49    132.13 o 
   5   7  -4    10407.17    10026.33    396.94 o 
   6   7  -4      956.31     1071.38     86.65 o 
   7   7  -4     1093.35      935.25     84.06 o 
   8   7  -4     1599.09     1563.46    113.18 o 
   9   7  -4     2432.76     2565.70    249.97 o 
  10   7  -4       31.24       26.26     36.85 o 
  11   7  -4     1427.58     1528.30    182.39 o 
  12   7  -4      455.49      490.36     98.98 o 
  13   7  -4       21.19      -32.76     45.28 o 
  14   7  -4       30.77       22.61     65.98 o 
   0   8  -4     1953.00     2001.31    138.82 o 
   1   8  -4     6288.17     6389.35    225.83 o 
   2   8  -4      193.40      250.37     27.54 o 
   3   8  -4     3106.65     2946.65    117.31 o 
   4   8  -4      588.56      656.42     53.00 o 
   5   8  -4     1098.75     1243.09    110.64 o 
   6   8  -4     1265.04     1218.07     96.88 o 
   7   8  -4     4462.19     4154.55    218.57 o 
   8   8  -4      735.96      771.66     85.63 o 
   9   8  -4     2699.16     2784.32    334.92 o 
  10   8  -4      797.35      724.82     86.67 o 
  11   8  -4       79.39       65.40     45.56 o 
  12   8  -4      975.66     1065.27    110.19 o 
  13   8  -4      401.08      318.11     70.60 o 
  14   8  -4       91.48      172.34     68.01 o 
   1   9  -4     1725.40     1688.32     76.47 o 
   2   9  -4     9354.23     8747.94    360.53 o 
   3   9  -4       51.79       42.29     18.07 o 
   4   9  -4     4611.04     4276.22    167.91 o 
   5   9  -4     2557.60     2654.13    224.37 o 
   6   9  -4     1343.29     1257.30    100.59 o 
   7   9  -4      164.86      113.55     38.15 o 
   8   9  -4     5114.84     4727.02    247.84 o 
   9   9  -4      584.35      807.62    197.76 o 
  10   9  -4       52.56      120.31     46.69 o 
  11   9  -4      251.77      247.30     58.67 o 
  12   9  -4      605.65      774.43     93.01 o 
  13   9  -4       50.60       13.05     49.51 o 
  14   9  -4      458.55      406.91     90.85 o 
   0  10  -4      322.34      445.55     89.30 o 
   1  10  -4     1045.85      979.42     63.96 o 
   2  10  -4     2616.30     2713.42    112.18 o 
   3  10  -4     1630.56     1476.69     75.04 o 
   4  10  -4     4407.04     4384.05    173.12 o 
   5  10  -4      150.99      180.62     31.20 o 
   6  10  -4      582.36      603.61     54.71 o 
   7  10  -4      835.43      939.60    130.53 o 
   8  10  -4      466.65      520.36     67.72 o 
   9  10  -4     1256.26     1182.30    107.97 o 
  10  10  -4     1454.03     1614.31    129.75 o 
  11  10  -4      256.82      333.26     78.33 o 
  12  10  -4      454.12      435.92     77.65 o 
  13  10  -4      481.35      437.69    115.16 o 
   1  11  -4      589.25      599.51     50.71 o 
   2  11  -4     5875.77     5125.91    216.90 o 
   3  11  -4      317.47      322.50     35.65 o 
   4  11  -4     1650.64     1639.77     97.58 o 
   5  11  -4      363.66      418.87     45.04 o 
   6  11  -4     1314.22     1192.07     79.84 o 
   7  11  -4      706.22      650.81     75.73 o 
   8  11  -4     2214.39     1928.25    136.24 o 
   9  11  -4      161.28      172.34     51.03 o 
  10  11  -4       14.59       34.32     43.39 o 
  11  11  -4      152.59      328.06     67.81 o 
  12  11  -4      752.97      845.34    100.38 o 
  13  11  -4      317.76      334.31     82.14 o 
   0  12  -4     1861.56     1679.77    126.12 o 
   1  12  -4      128.19      196.96     31.40 o 
   2  12  -4     1842.04     1761.98     93.69 o 
   3  12  -4     3212.24     3176.61    234.21 o 
   4  12  -4     3027.45     2880.25    123.63 o 
   5  12  -4     1808.99     1729.76    101.30 o 
   6  12  -4     1009.76     1019.01     73.66 o 
   7  12  -4      107.70      180.83     45.48 o 
   8  12  -4      385.70      372.90     62.98 o 
   9  12  -4      380.73      503.76     71.29 o 
  10  12  -4      990.87     1093.60    107.23 o 
  11  12  -4     1112.70     1168.48    151.30 o 
  12  12  -4      193.65      316.54     96.51 o 
   1  13  -4     1855.04     1679.47     93.02 o 
   2  13  -4     1210.06     1232.92     78.29 o 
   3  13  -4      302.58      270.82     37.29 o 
   4  13  -4      405.93      361.78     44.21 o 
   5  13  -4     1078.70     1062.19    109.99 o 
   6  13  -4      686.57      733.65     64.92 o 
   7  13  -4      625.28      563.77     71.39 o 
   8  13  -4      444.43      451.09    159.79 o 
   9  13  -4      144.62      115.64     71.99 o 
  10  13  -4       90.29      235.20     76.76 o 
  11  13  -4      748.70      795.42    219.12 o 
   0  14  -4     1814.23     1930.11    144.06 o 
   1  14  -4       86.36      105.02     30.07 o 
   2  14  -4        8.77       12.60     23.62 o 
   3  14  -4     4221.23     4085.53    178.71 o 
   4  14  -4      193.95      228.65     37.69 o 
   5  14  -4      487.79      455.97     67.18 o 
   6  14  -4     1321.67     1367.37    141.72 o 
   7  14  -4      238.97      189.58     50.93 o 
   8  14  -4      178.93      157.32     49.02 o 
   9  14  -4      740.00      862.42     94.15 o 
  10  14  -4      157.91      189.64     53.17 o 
  11  14  -4      506.62      470.95    102.90 o 
   1  15  -4      142.08      127.06     34.13 o 
   2  15  -4      281.01      334.25     43.52 o 
   3  15  -4        1.10        8.87     25.86 o 
   4  15  -4      273.63      234.09     40.95 o 
   5  15  -4      310.93      300.73     51.04 o 
   6  15  -4      493.04      528.07     65.63 o 
   7  15  -4       39.26       68.60     43.59 o 
   8  15  -4      124.90       88.27     46.62 o 
   9  15  -4      111.08       46.50     42.28 o 
  10  15  -4      338.12      398.59     76.90 o 
   0  16  -4      620.49      850.90    131.59 o 
   1  16  -4     1568.05     1649.61    103.83 o 
   2  16  -4      659.89      701.21     63.47 o 
   3  16  -4     1938.70     1784.03    101.67 o 
   4  16  -4      512.86      637.82     62.84 o 
   5  16  -4       39.97       84.82     36.60 o 
   6  16  -4      353.20      437.13     59.96 o 
   7  16  -4     1079.47     1116.04    123.20 o 
   8  16  -4      377.67      372.17     74.00 o 
   1  17  -4        7.08       42.20     30.51 o 
   2  17  -4      424.13      445.96     53.05 o 
   3  17  -4       34.53       33.21     31.92 o 
   4  17  -4      230.57      211.72     46.11 o 
   5  17  -4       54.36       68.76     35.07 o 
   6  17  -4      126.01      177.53     47.82 o 
   7  17  -4       46.52       90.09     54.97 o 
   0  18  -4      388.02      497.30     82.78 o 
   1  18  -4     1470.30     1406.72    109.50 o 
   2  18  -4       84.86      115.94     43.04 o 
   3  18  -4      130.45      148.24     44.53 o 
   4  18  -4      207.76      207.50     55.18 o 
   5  18  -4      282.03      334.07     59.29 o 
   1  19  -4      149.38      100.69     62.25 o 
   2  19  -4       71.27      110.76     51.96 o 
   2   0  -3     2514.64     2513.98    123.37 o 
   4   0  -3     5786.86     5452.66    321.95 o 
   6   0  -3    12062.88    11922.83    654.99 o 
   8   0  -3     2852.11     2393.28    305.39 o 
  10   0  -3     3718.07     3428.89    321.16 o 
  12   0  -3     1982.62     1651.90    213.85 o 
  14   0  -3     1878.25     1559.43    231.01 o 
   0   1  -3      423.32      436.15     30.62 o 
   1   1  -3     4780.90     4859.72    156.18 o 
   2   1  -3     7918.98     8512.33    356.88 o 
   3   1  -3    83094.16    84751.63   2774.81 o 
   4   1  -3    13625.12    13605.98    461.45 o 
   5   1  -3     1969.04     1971.80     77.99 o 
   6   1  -3       81.12      168.01     30.93 o 
   7   1  -3    11880.08    12012.49    462.57 o 
   8   1  -3      730.81      666.38    130.17 o 
   9   1  -3    11274.61    10395.40    475.96 o 
  10   1  -3     2661.99     2406.44    201.21 o 
  11   1  -3     4567.40     4205.35    368.82 o 
  12   1  -3       74.44       21.61     43.81 o 
  13   1  -3     1008.64      781.42    131.12 o 
  14   1  -3       28.37      -26.42     53.71 o 
  15   1  -3      484.57      300.44    123.70 o 
  16   1  -3      423.68      670.93    173.34 o 
   1   2  -3     6977.76     7123.62    246.82 o 
   2   2  -3     3719.18     3633.06    175.74 o 
   3   2  -3      677.40      794.71     42.50 o 
   4   2  -3     2152.70     2150.29     88.24 o 
   5   2  -3     3839.77     3556.63    147.20 o 
   6   2  -3     2551.96     2410.70     90.52 o 
   7   2  -3     4443.80     4265.27    177.10 o 
   8   2  -3     1007.96      981.88     84.65 o 
   9   2  -3      652.02      785.51     60.34 o 
  10   2  -3     1928.42     2021.75    105.16 o 
  11   2  -3     1588.59     1367.85    122.91 o 
  12   2  -3     1228.73     1272.41    145.96 o 
  13   2  -3      852.22      720.85    159.59 o 
  14   2  -3      606.17      567.49    153.08 o 
  15   2  -3      270.54      142.57    109.48 o 
  16   2  -3      718.06      715.00    181.07 o 
   0   3  -3     7417.83     7734.30    417.12 o 
   1   3  -3    14363.48    15632.87    522.94 o 
   2   3  -3    16448.85    15695.94    522.89 o 
   3   3  -3     4600.21     5469.89    280.90 o 
   4   3  -3    23761.58    23522.72    784.78 o 
   5   3  -3       85.44       90.12     14.69 o 
   6   3  -3     3171.37     3168.25    120.59 o 
   7   3  -3     9813.43     9422.92    373.83 o 
   8   3  -3     3306.19     2965.35    235.19 o 
   9   3  -3      173.62      297.22     76.17 o 
  10   3  -3    12040.56    11447.10    491.73 o 
  11   3  -3     1595.55     1591.39     99.10 o 
  12   3  -3       82.24       60.13     40.63 o 
  13   3  -3      953.42      944.81     94.87 o 
  14   3  -3      154.14      106.46     51.37 o 
  15   3  -3      347.41      477.70    159.81 o 
  16   3  -3     1582.92     1917.08    293.48 o 
   1   4  -3     2940.13     2951.84    122.51 o 
   2   4  -3    28202.80    29867.81    906.40 o 
   3   4  -3      579.10      690.44     34.42 o 
   4   4  -3     3552.08     3422.48    199.46 o 
   5   4  -3     3392.85     3524.26    126.86 o 
   6   4  -3     4931.17     4902.04    175.79 o 
   7   4  -3     2538.98     2390.88    194.91 o 
   8   4  -3     5097.26     4810.93    207.31 o 
   9   4  -3      878.88      868.81     68.52 o 
  10   4  -3       85.88      126.79     37.92 o 
  11   4  -3     1411.72     1297.89    108.30 o 
  12   4  -3     1446.62     1483.95    122.06 o 
  13   4  -3     1438.03     1273.05    220.86 o 
  14   4  -3      261.24      237.50     75.88 o 
  15   4  -3      196.30      119.31     78.05 o 
  16   4  -3      327.73      312.80     93.85 o 
   0   5  -3    21046.56    22200.13   1167.76 o 
   1   5  -3     4475.94     4263.82    159.12 o 
   2   5  -3     2463.89     2315.99    153.45 o 
   3   5  -3    12137.94    10745.75    341.50 o 
   4   5  -3     8820.89     9204.01    311.50 o 
   5   5  -3     1143.16     1069.13     64.29 o 
   6   5  -3     6585.89     6555.28    227.11 o 
   7   5  -3     6248.16     6086.44    285.40 o 
   8   5  -3      125.44      204.10     54.78 o 
   9   5  -3     8642.05     8835.02    579.90 o 
  10   5  -3     2922.35     2964.55    172.06 o 
  11   5  -3      908.51      881.78     88.31 o 
  12   5  -3      476.13      350.94     64.49 o 
  13   5  -3      262.50      243.46     81.19 o 
  14   5  -3      187.02      291.43     64.08 o 
  15   5  -3     2216.83     2356.32    263.95 o 
  16   5  -3      271.03      379.38    138.93 o 
   1   6  -3      634.87      725.11     77.40 o 
   2   6  -3    25845.44    25579.20    848.01 o 
   3   6  -3      240.25      245.70     23.94 o 
   4   6  -3    10116.07     9797.50    379.46 o 
   5   6  -3     1129.58     1265.98    108.92 o 
   6   6  -3     4119.53     3978.99    174.55 o 
   7   6  -3      529.75      568.44     61.14 o 
   8   6  -3    13230.79    12819.99    687.68 o 
   9   6  -3      405.47      475.00     57.79 o 
  10   6  -3      235.60      193.92     45.69 o 
  11   6  -3      100.39       56.57     37.92 o 
  12   6  -3     1890.41     1827.81    143.13 o 
  13   6  -3      177.94      257.67    116.36 o 
  14   6  -3      975.19     1152.11    112.94 o 
  15   6  -3      102.30       56.45     68.35 o 
  16   6  -3       27.20       24.04     89.60 o 
   0   7  -3     6002.85     5470.25    242.51 o 
   1   7  -3      489.69      522.50     29.83 o 
   2   7  -3     3491.25     3231.37    124.21 o 
   3   7  -3     7036.09     6285.96    228.11 o 
   4   7  -3     1883.27     1737.02     76.23 o 
   5   7  -3      614.36      637.45     48.60 o 
   6   7  -3     3613.28     3598.61    148.48 o 
   7   7  -3      750.01      819.05     72.90 o 
   8   7  -3     5984.96     6159.72    288.12 o 
   9   7  -3     3126.01     3147.10    175.35 o 
  10   7  -3      381.67      417.33     96.18 o 
  11   7  -3     1207.84     1172.90    106.69 o 
  12   7  -3       12.80       12.68     42.69 o 
  13   7  -3      495.43      379.88     71.62 o 
  14   7  -3     1101.99     1252.20    154.89 o 
  15   7  -3     1201.80     1237.21    160.24 o 
   1   8  -3    12348.85    12512.86    377.64 o 
   2   8  -3    13780.12    13730.97    473.75 o 
   3   8  -3     1396.18     1348.25     65.98 o 
   4   8  -3     1901.66     1734.90     79.12 o 
   5   8  -3     8934.28     8497.78    386.14 o 
   6   8  -3     1386.10     1511.41     80.43 o 
   7   8  -3     2389.55     2299.95    112.84 o 
   8   8  -3     3168.93     3319.53    177.96 o 
   9   8  -3     2502.45     2605.80    164.66 o 
  10   8  -3      315.70      266.84     59.32 o 
  11   8  -3     1321.80     1572.70    122.22 o 
  12   8  -3     1083.01     1205.84    112.56 o 
  13   8  -3       28.06       64.96     49.06 o 
  14   8  -3      383.93      444.80     76.81 o 
  15   8  -3      485.06      415.45    111.91 o 
   0   9  -3      837.66      870.13    103.33 o 
   1   9  -3     1758.64     1556.30     68.39 o 
   2   9  -3     5085.50     4295.48    163.85 o 
   3   9  -3     3066.45     3257.62    186.52 o 
   4   9  -3     3182.15     2800.58    116.22 o 
   5   9  -3     4523.00     4088.41    231.97 o 
   6   9  -3      372.51      395.92     49.68 o 
   7   9  -3      706.70      716.63     64.34 o 
   8   9  -3     3010.99     3027.80    170.58 o 
   9   9  -3       26.39      117.15     39.35 o 
  10   9  -3     1646.48     1569.29    122.06 o 
  11   9  -3     1131.17     1288.72    168.21 o 
  12   9  -3      428.23      442.67     70.28 o 
  13   9  -3      378.11      408.24     75.35 o 
  14   9  -3      763.77     1015.42    240.88 o 
  15   9  -3       71.26       58.64     97.71 o 
   1  10  -3    12015.32    10646.63    373.03 o 
   2  10  -3      808.91      878.39     78.33 o 
   3  10  -3     1601.27     1516.08     72.21 o 
   4  10  -3      396.01      464.29     39.10 o 
   5  10  -3    12216.28    11338.14    441.67 o 
   6  10  -3     1585.18     1622.11    102.06 o 
   7  10  -3      795.55      969.81     66.70 o 
   8  10  -3      112.74      122.52     45.94 o 
   9  10  -3     2269.82     2399.79    168.03 o 
  10  10  -3      185.90      343.27     58.92 o 
  11  10  -3     2316.33     2188.49    235.36 o 
  12  10  -3      229.81      195.57     60.04 o 
  13  10  -3       11.43        8.24     47.98 o 
  14  10  -3       66.54      147.16     69.23 o 
   0  11  -3     1945.17     1796.57    118.11 o 
   1  11  -3      737.96      679.19     46.56 o 
   2  11  -3      934.06     1052.81    112.72 o 
   3  11  -3     9155.57     8668.71    308.85 o 
   4  11  -3     1936.82     1914.13    115.23 o 
   5  11  -3      249.10      185.66     30.20 o 
   6  11  -3      859.88      783.55     60.69 o 
   7  11  -3      787.10      753.31     72.58 o 
   8  11  -3      434.87      413.86    100.61 o 
   9  11  -3     2433.03     2448.93    154.10 o 
  10  11  -3      456.73      523.05     71.15 o 
  11  11  -3      619.41      622.36     82.57 o 
  12  11  -3     1210.31     1311.40    135.21 o 
  13  11  -3       42.52       37.17     47.75 o 
  14  11  -3      165.52      117.09    110.68 o 
   1  12  -3     2578.73     2611.46    118.52 o 
   2  12  -3     1864.93     1528.19     74.27 o 
   3  12  -3      232.92      171.03     26.89 o 
   4  12  -3     2545.00     2421.27    103.86 o 
   5  12  -3     3312.64     3188.04    146.39 o 
   6  12  -3      213.64      212.60     33.78 o 
   7  12  -3      204.99      344.37     42.98 o 
   8  12  -3     1293.32     1248.37    104.17 o 
   9  12  -3     1160.12     1421.66    115.42 o 
  10  12  -3      680.46      719.89     82.37 o 
  11  12  -3      407.47      562.23     76.28 o 
  12  12  -3       96.39       55.99     47.38 o 
  13  12  -3       86.39       65.53     54.81 o 
   0  13  -3     1650.42     1508.80    116.06 o 
   1  13  -3     2318.78     2243.19    107.70 o 
   2  13  -3     1385.44     1314.13     77.72 o 
   3  13  -3     2868.15     2614.22    114.36 o 
   4  13  -3     3776.01     3618.26    143.21 o 
   5  13  -3      182.92      242.72     36.03 o 
   6  13  -3      412.36      420.44     46.15 o 
   7  13  -3     1415.83     1403.08     89.05 o 
   8  13  -3      153.76      135.61     43.44 o 
   9  13  -3      777.56      687.96     79.13 o 
  10  13  -3     1563.43     1720.17    190.89 o 
  11  13  -3        7.40       10.70     40.98 o 
  12  13  -3      373.36      428.35     94.64 o 
   1  14  -3      724.40      763.51     79.92 o 
   2  14  -3      862.43      816.70     60.87 o 
   3  14  -3     1035.09     1009.42     68.45 o 
   4  14  -3      794.63      839.60     58.26 o 
   5  14  -3      248.39      223.48     37.14 o 
   6  14  -3      232.29      238.81     40.34 o 
   7  14  -3      290.46      276.96     43.25 o 
   8  14  -3     1037.77     1144.08    116.34 o 
   9  14  -3      380.52      434.73     65.09 o 
  10  14  -3      116.24      106.70     48.35 o 
  11  14  -3       43.63       26.40     44.35 o 
  12  14  -3      158.41      169.15     61.59 o 
   0  15  -3     4409.05     4358.59    391.83 o 
   1  15  -3      857.14      888.48     64.98 o 
   2  15  -3      944.68     1004.65     82.64 o 
   3  15  -3      169.04      252.49     57.87 o 
   4  15  -3     2727.55     2624.59    129.00 o 
   5  15  -3      896.97      902.93     72.06 o 
   6  15  -3     1836.65     1856.36    113.39 o 
   7  15  -3     1303.36     1272.45    118.04 o 
   8  15  -3       45.49       60.63     55.07 o 
   9  15  -3      152.05      169.38     50.28 o 
  10  15  -3     1132.45     1290.30    113.29 o 
  11  15  -3      158.91      180.24     58.77 o 
   1  16  -3      613.03      495.66     50.82 o 
   2  16  -3        4.87       16.01     27.30 o 
   3  16  -3       27.02       66.81     32.69 o 
   4  16  -3       25.89       42.92     31.28 o 
   5  16  -3      352.36      233.13     50.78 o 
   6  16  -3       52.25       65.31     33.15 o 
   7  16  -3      545.99      483.14     57.21 o 
   8  16  -3        1.13       31.66     55.90 o 
   9  16  -3      225.94      232.01     54.88 o 
  10  16  -3       13.44       20.70     45.28 o 
   0  17  -3     4226.09     4382.50    410.15 o 
   1  17  -3       69.33      147.31     39.34 o 
   2  17  -3       29.54       73.12     31.52 o 
   3  17  -3      740.96      797.16     73.72 o 
   4  17  -3      205.37      193.97     49.84 o 
   5  17  -3       88.28      176.93     40.85 o 
   6  17  -3     2920.68     3107.33    169.61 o 
   7  17  -3       13.20       36.04     33.88 o 
   8  17  -3      533.21      595.17     75.43 o 
   9  17  -3      234.23      254.04     60.15 o 
   1  18  -3       58.02       63.19     40.82 o 
   2  18  -3      144.30      160.19     83.65 o 
   3  18  -3      123.15       82.21     36.73 o 
   4  18  -3       39.75       52.96     35.80 o 
   5  18  -3       81.57       89.73     42.18 o 
   6  18  -3       44.82       48.67     38.33 o 
   7  18  -3       55.43       61.31     42.00 o 
   0  19  -3      961.27     1265.48    163.91 o 
   1  19  -3      995.44     1176.59    111.84 o 
   2  19  -3      217.58      151.66     66.95 o 
   3  19  -3      273.44      308.67     61.46 o 
   4  19  -3      152.36      187.14     53.87 o 
   5  19  -3      245.49      377.13     69.90 o 
   1  20  -3      235.64      323.04    119.61 o 
   2  20  -3      125.24      177.42     67.98 o 
   0   0  -2   136156.31   147407.50   7652.42 o 
   2   0  -2    14639.71    13863.48    600.04 o 
   4   0  -2    53631.14    52926.21   2782.75 o 
   6   0  -2    28930.55    28057.83   1232.82 o 
   8   0  -2     2758.29     2469.45    130.65 o 
  10   0  -2    17992.27    17399.10   1269.19 o 
  12   0  -2     2002.87     2112.65    456.39 o 
  14   0  -2     1361.42     1409.75    220.35 o 
  16   0  -2     1555.67     1713.59    236.58 o 
   1   1  -2     4721.82     4455.58    139.78 o 
   2   1  -2     4442.93     4524.80    162.49 o 
   3   1  -2     4948.01     4764.83    163.21 o 
   4   1  -2      620.93      655.14     41.18 o 
   5   1  -2      476.31      386.17     24.29 o 
   6   1  -2       88.40      151.29     19.56 o 
   7   1  -2     6376.81     6469.61    227.86 o 
   8   1  -2     2009.13     1855.89    121.00 o 
   9   1  -2     4628.12     4319.40    185.84 o 
  10   1  -2      636.73      559.93     55.12 o 
  11   1  -2     1168.59     1070.76     78.16 o 
  12   1  -2       69.16       49.99     35.75 o 
  13   1  -2     3676.12     3619.16    206.17 o 
  14   1  -2      489.16      623.87     80.98 o 
  15   1  -2      393.26      411.12     79.34 o 
  16   1  -2       61.32       18.07     58.76 o 
  17   1  -2      969.14     1159.40    209.83 o 
   0   2  -2    86388.51    91847.25   4814.43 o 
   1   2  -2    11417.81    12034.18    456.53 o 
   2   2  -2     3006.84     3040.32    252.11 o 
   3   2  -2    37829.70    38100.70   1242.12 o 
   4   2  -2    33956.31    36242.02   1173.04 o 
   5   2  -2     4544.95     4342.85    153.20 o 
   6   2  -2    15749.39    15747.49    544.60 o 
   7   2  -2    10398.25    11089.68    378.10 o 
   8   2  -2     2969.15     2898.09    186.16 o 
   9   2  -2     9411.36     8582.51    463.67 o 
  10   2  -2    10500.36     9677.60    538.91 o 
  11   2  -2     1149.32     1085.43    108.29 o 
  12   2  -2      199.38      211.10     40.06 o 
  13   2  -2     1743.99     1844.10    113.04 o 
  14   2  -2     1448.72     1447.13    125.90 o 
  15   2  -2      943.81     1059.63    107.07 o 
  16   2  -2      693.90      804.62    123.65 o 
  17   2  -2      317.23      263.95    127.57 o 
   1   3  -2     9763.87     9891.79    303.56 o 
   2   3  -2     7228.37     7603.97    231.38 o 
   3   3  -2      600.12      548.13     27.93 o 
   4   3  -2     7789.81     8031.93    304.68 o 
   5   3  -2    14410.42    14689.93    500.02 o 
   6   3  -2      268.40      277.87     21.79 o 
   7   3  -2        0.69       36.31     16.14 o 
   8   3  -2     4682.64     4435.69    192.92 o 
   9   3  -2     5483.50     5055.26    221.29 o 
  10   3  -2     3413.86     3085.65    264.68 o 
  11   3  -2      253.31      263.54     42.01 o 
  12   3  -2      274.80      250.17     45.28 o 
  13   3  -2     1111.01      982.06     81.61 o 
  14   3  -2     1755.75     1528.53    165.28 o 
  15   3  -2      161.57      337.04     87.05 o 
  16   3  -2      585.70      635.73    111.56 o 
  17   3  -2       62.72       75.41     75.74 o 
   0   4  -2     3866.02     3299.74    151.33 o 
   1   4  -2     9286.28     9607.07    333.11 o 
   2   4  -2     6841.96     6553.53    210.05 o 
   3   4  -2    34401.29    34737.79   1041.84 o 
   4   4  -2    11577.29    11445.09    499.47 o 
   5   4  -2     2591.63     2480.68     96.65 o 
   6   4  -2      649.18      620.58     33.59 o 
   7   4  -2     8641.30     9164.38    326.62 o 
   8   4  -2     5256.11     4853.34    179.70 o 
   9   4  -2     6740.08     6591.42    306.03 o 
  10   4  -2     3125.91     2771.12    245.26 o 
  11   4  -2     1409.85     1218.64     93.43 o 
  12   4  -2     1220.72     1226.72     99.10 o 
  13   4  -2     1973.76     2029.10    141.64 o 
  14   4  -2     1657.07     1615.33    173.31 o 
  15   4  -2      740.90      475.15     99.05 o 
  16   4  -2      362.90      431.89     97.41 o 
  17   4  -2      326.11      392.95    101.09 o 
   1   5  -2    28970.13    30666.47   1011.46 o 
   2   5  -2     2177.05     2390.31     87.73 o 
   3   5  -2     2529.02     2567.55     95.58 o 
   4   5  -2     1591.63     1646.52     65.29 o 
   5   5  -2    31284.43    32536.66   1089.60 o 
   6   5  -2      996.88     1145.20    132.10 o 
   7   5  -2     1888.88     1769.46    107.16 o 
   8   5  -2     1251.99     1210.96     62.52 o 
   9   5  -2     5990.01     5859.32    395.70 o 
  10   5  -2     1442.32     1202.20     98.34 o 
  11   5  -2     4354.23     4528.41    230.32 o 
  12   5  -2      105.84      100.04     40.28 o 
  13   5  -2      268.40      206.85     52.67 o 
  14   5  -2      757.56      899.32    167.46 o 
  15   5  -2     1030.10     1212.40    152.14 o 
  16   5  -2      242.42      153.40    136.46 o 
   0   6  -2      238.75      256.04     49.61 o 
   1   6  -2     4609.09     4250.78    135.91 o 
   2   6  -2     6379.55     5470.56    168.78 o 
   3   6  -2    10675.64    10980.30    435.38 o 
   4   6  -2     6135.92     5214.41    218.26 o 
   5   6  -2     2031.32     2125.17     83.68 o 
   6   6  -2     3339.50     3567.48    148.70 o 
   7   6  -2     4839.50     4913.85    186.54 o 
   8   6  -2     4211.51     3667.96    163.24 o 
   9   6  -2      847.09      941.45     84.72 o 
  10   6  -2     3688.90     3743.60    257.61 o 
  11   6  -2     1560.08     1710.92    119.86 o 
  12   6  -2     1320.17     1551.72    146.69 o 
  13   6  -2     1275.03     1307.01    113.88 o 
  14   6  -2     1039.27     1137.95    181.38 o 
  15   6  -2      156.13      168.11     75.79 o 
  16   6  -2     1191.76     1020.53    143.85 o 
   1   7  -2    23581.38    22495.48    846.16 o 
   2   7  -2    10407.78    10492.23    329.30 o 
   3   7  -2     2900.04     2779.44    109.13 o 
   4   7  -2     3244.82     3062.45    133.60 o 
   5   7  -2    21715.04    22199.90    809.10 o 
   6   7  -2     1689.17     1659.82     83.38 o 
   7   7  -2     3933.86     3847.05    166.77 o 
   8   7  -2     3408.01     3605.03    157.30 o 
   9   7  -2     6870.76     6683.91    486.98 o 
  10   7  -2       28.56       41.75     31.19 o 
  11   7  -2     2772.64     2822.43    164.37 o 
  12   7  -2     1067.59     1173.76    103.83 o 
  13   7  -2       41.92       11.03     43.61 o 
  14   7  -2       54.11       38.51     71.59 o 
  15   7  -2      944.84      938.05    131.93 o 
  16   7  -2       41.80       88.27     79.08 o 
   0   8  -2     2605.14     2506.42    123.42 o 
   1   8  -2     4432.38     3751.95    134.39 o 
   2   8  -2      262.01      507.15     80.40 o 
   3   8  -2     9349.21     7781.86    246.68 o 
   4   8  -2      263.55      369.28     51.49 o 
   5   8  -2     2605.52     2334.19    111.40 o 
   6   8  -2     1879.26     1909.67     92.68 o 
   7   8  -2     1729.88     1624.29    100.86 o 
   8   8  -2     3072.49     3244.69    166.48 o 
   9   8  -2     4342.43     4395.36    235.76 o 
  10   8  -2       99.54       66.73     34.65 o 
  11   8  -2     1788.50     1979.09    136.99 o 
  12   8  -2     1406.49     1482.24    117.31 o 
  13   8  -2       59.43       25.40     64.28 o 
  14   8  -2      353.77      356.59     89.22 o 
  15   8  -2     1057.70      950.02    136.28 o 
  16   8  -2      190.47      278.87    125.09 o 
   1   9  -2     4075.79     3849.32    131.95 o 
   2   9  -2    22567.20    21584.53    729.85 o 
   3   9  -2      159.22      202.74     40.76 o 
   4   9  -2     9005.59     9027.06    310.60 o 
   5   9  -2     5957.74     6311.81    309.11 o 
   6   9  -2     3209.00     3035.50    139.36 o 
   7   9  -2      593.33      744.75     89.32 o 
   8   9  -2    11543.83    11644.09    449.55 o 
   9   9  -2     2493.78     2550.05    142.53 o 
  10   9  -2       26.92       13.93     37.90 o 
  11   9  -2      356.37      347.37     70.89 o 
  12   9  -2     1683.73     1661.32    132.07 o 
  13   9  -2      141.45       36.73     58.40 o 
  14   9  -2      873.57      643.60    116.31 o 
  15   9  -2      110.04      184.21     86.13 o 
   0  10  -2     7278.08     6670.47    312.49 o 
   1  10  -2      438.60      546.40     33.00 o 
   2  10  -2     3941.94     3370.57    128.70 o 
   3  10  -2     1217.50     1228.28     89.88 o 
   4  10  -2     5442.31     5031.50    184.38 o 
   5  10  -2     1022.65      978.69     63.78 o 
   6  10  -2     2841.74     2731.76    121.61 o 
   7  10  -2      439.95      431.21     41.63 o 
   8  10  -2      917.97      954.00     66.25 o 
   9  10  -2     1677.11     1740.92     95.23 o 
  10  10  -2     1112.24     1029.49     91.41 o 
  11  10  -2      809.69      943.43     93.09 o 
  12  10  -2      362.72      358.54     69.99 o 
  13  10  -2      247.81      144.53    106.85 o 
  14  10  -2      226.37      241.08     72.36 o 
  15  10  -2      801.97      939.72    312.89 o 
   1  11  -2      707.98      711.73     49.47 o 
   2  11  -2    13631.73    13040.85    440.55 o 
   3  11  -2      583.74      669.66     44.27 o 
   4  11  -2     3636.64     3490.83    136.06 o 
   5  11  -2      634.59      609.47     49.53 o 
   6  11  -2     2818.85     2621.58    122.17 o 
   7  11  -2     1229.09     1267.95     76.31 o 
   8  11  -2     4606.61     4659.46    198.37 o 
   9  11  -2       94.59       79.62     29.50 o 
  10  11  -2       48.26        5.18     36.38 o 
  11  11  -2      302.09      381.54     62.66 o 
  12  11  -2     1381.98     1566.56    128.49 o 
  13  11  -2      560.06      430.79    107.31 o 
  14  11  -2      510.51      507.90    107.85 o 
   0  12  -2     9246.86     9578.22    522.62 o 
   1  12  -2     3206.99     3001.72    119.58 o 
   2  12  -2     1100.73     1033.46     54.15 o 
   3  12  -2     1811.55     1783.09     76.97 o 
   4  12  -2     3730.31     3732.16    138.28 o 
   5  12  -2     2110.50     1947.35     94.33 o 
   6  12  -2     2518.54     2419.25    120.45 o 
   7  12  -2     1916.70     1779.28     98.65 o 
   8  12  -2      353.68      357.70     46.94 o 
   9  12  -2      450.58      578.60     54.98 o 
  10  12  -2     1696.40     1499.77    221.78 o 
  11  12  -2      960.06      964.19     93.17 o 
  12  12  -2      328.09      558.93     77.10 o 
  13  12  -2      445.36      484.60    134.91 o 
  14  12  -2       74.87       66.63    125.25 o 
   1  13  -2     2776.77     2518.73    105.11 o 
   2  13  -2     1971.83     2031.33     87.37 o 
   3  13  -2      256.49      228.41     36.61 o 
   4  13  -2      887.99      892.78     55.72 o 
   5  13  -2     1410.35     1358.74     78.08 o 
   6  13  -2     1335.93     1294.49     79.73 o 
   7  13  -2     1394.96     1438.45     83.47 o 
   8  13  -2     1040.33     1231.52     81.34 o 
   9  13  -2      279.52      234.50     41.31 o 
  10  13  -2      349.51      343.04     58.57 o 
  11  13  -2      918.51      890.16    145.19 o 
  12  13  -2      464.12      601.58    106.73 o 
  13  13  -2      354.59      585.03    234.18 o 
   0  14  -2     3871.26     3831.59    323.95 o 
   1  14  -2      841.07      847.86    112.18 o 
   2  14  -2      867.47      881.31     55.21 o 
   3  14  -2     5556.73     5317.11    194.98 o 
   4  14  -2     1085.10     1150.75     87.98 o 
   5  14  -2      769.52      743.44     60.64 o 
   6  14  -2     2438.29     2401.27    115.59 o 
   7  14  -2     2521.23     2617.61    128.37 o 
   8  14  -2      296.56      302.26     44.58 o 
   9  14  -2      865.89      948.21     86.31 o 
  10  14  -2      495.34      457.47     67.83 o 
  11  14  -2      551.78      468.05     69.74 o 
  12  14  -2      527.84      506.35     78.25 o 
   1  15  -2      374.02      433.34     41.96 o 
   2  15  -2      464.40      459.67     50.53 o 
   3  15  -2      100.51      124.11     27.46 o 
   4  15  -2      122.78      149.30     31.54 o 
   5  15  -2      235.10      175.52     34.16 o 
   6  15  -2      663.46      694.06     76.20 o 
   7  15  -2      168.33      182.74     37.86 o 
   8  15  -2      368.59      387.66     49.71 o 
   9  15  -2      111.99      113.72     36.41 o 
  10  15  -2      563.76      535.59     74.09 o 
  11  15  -2      172.66      196.33     55.66 o 
   0  16  -2     1535.71     1456.29    154.01 o 
   1  16  -2     2817.22     2585.05    140.98 o 
   2  16  -2     1298.94     1293.50     90.06 o 
   3  16  -2     4674.78     5057.56    237.68 o 
   4  16  -2      682.02      797.10     63.60 o 
   5  16  -2      264.82      324.78     44.59 o 
   6  16  -2      374.50      420.72     50.74 o 
   7  16  -2     2031.26     2084.88    169.53 o 
   8  16  -2      373.18      378.91     75.04 o 
   9  16  -2      655.08      715.35     68.78 o 
  10  16  -2      209.07      150.44     49.89 o 
  11  16  -2       73.72       72.90     51.94 o 
   1  17  -2       19.99        5.62     28.43 o 
   2  17  -2       88.67      108.80     39.58 o 
   3  17  -2       27.48        7.43     28.75 o 
   4  17  -2      337.70      396.17     53.91 o 
   5  17  -2       47.53       65.49     30.26 o 
   6  17  -2      103.84      139.34     37.62 o 
   7  17  -2       76.81       84.58     35.30 o 
   8  17  -2       92.37       91.59     39.17 o 
   9  17  -2       44.08       21.45     35.30 o 
   0  18  -2     1064.12     1002.46    139.94 o 
   1  18  -2     1744.39     1693.97    127.41 o 
   2  18  -2       61.41       76.72     36.82 o 
   3  18  -2     1293.25     1387.45    120.20 o 
   4  18  -2      196.38      232.94     52.61 o 
   5  18  -2      397.90      498.80     61.97 o 
   6  18  -2      618.18      604.94     62.78 o 
   7  18  -2     1367.10     1402.36    123.73 o 
   8  18  -2       73.36      119.52     39.40 o 
   1  19  -2      223.20      299.94     57.04 o 
   2  19  -2      140.65      179.68     46.18 o 
   3  19  -2        5.55       27.25     37.31 o 
   4  19  -2       89.14      120.02     45.53 o 
   5  19  -2      298.95      452.09    125.40 o 
   6  19  -2       83.30      129.09     62.62 o 
   7  19  -2      160.47      198.48     58.71 o 
   0  20  -2     1876.24     1873.63    216.63 o 
   1  20  -2       29.98        5.49     41.39 o 
   2  20  -2      309.19      375.58     76.62 o 
   3  20  -2       28.15       44.23     65.18 o 
   4  20  -2      437.63      485.41     88.91 o 
   2   0  -1     6371.90     7591.20    321.17 o 
   4   0  -1     6215.69     7456.79    273.58 o 
   6   0  -1     3776.34     3645.60    144.83 o 
   8   0  -1      466.70      487.64     36.75 o 
  10   0  -1    11270.14    12008.19    640.35 o 
  12   0  -1      518.85      526.88     80.31 o 
  14   0  -1     1787.17     2226.84    184.10 o 
  16   0  -1     1811.69     2266.41    199.55 o 
   0   1  -1    23603.91    26033.15   1330.88 o 
   1   1  -1    33034.63    37150.44   1089.70 o 
   2   1  -1     6497.22     6331.30    211.66 o 
   3   1  -1   102100.32   109740.62   3590.20 o 
   4   1  -1     4351.63     4241.66    149.69 o 
   5   1  -1     7515.55     7270.79    229.20 o 
   6   1  -1     7940.78     8260.77    256.75 o 
   7   1  -1    56865.16    58574.25   1919.85 o 
   8   1  -1      747.86      736.17     36.17 o 
   9   1  -1     6330.98     6196.52    182.35 o 
  10   1  -1     1246.95     1220.20     71.04 o 
  11   1  -1     2095.17     2095.77    111.90 o 
  12   1  -1     1264.01     1345.54     93.26 o 
  13   1  -1     6846.92     7441.59    310.59 o 
  14   1  -1      269.32      241.45     48.83 o 
  15   1  -1      191.03      214.35     58.48 o 
  16   1  -1      260.87      370.69     79.51 o 
  17   1  -1      249.93      215.73     65.06 o 
   1   2  -1     3064.26     3460.02    111.05 o 
   2   2  -1    29379.55    31453.41   1191.38 o 
   3   2  -1      206.78      287.11     35.94 o 
   4   2  -1     3790.41     3728.99    129.81 o 
   5   2  -1     6565.79     7142.14    334.29 o 
   6   2  -1     7270.29     6960.59    239.13 o 
   7   2  -1     3515.10     3232.76    126.92 o 
   8   2  -1      208.46      263.75     26.40 o 
   9   2  -1      156.24      202.73     31.33 o 
  10   2  -1     2591.25     2713.14    130.50 o 
  11   2  -1     3195.98     3216.08    151.64 o 
  12   2  -1     1130.32     1140.44     81.55 o 
  13   2  -1      619.48      815.52     92.07 o 
  14   2  -1      438.62      490.35    131.98 o 
  15   2  -1      195.10      144.19     62.89 o 
  16   2  -1     1478.59     1715.47    162.00 o 
  17   2  -1      594.64      797.53     96.32 o 
   0   3  -1   103460.05   105947.41   7677.15 o 
   1   3  -1    13502.39    13902.50    461.89 o 
   2   3  -1     4927.26     4142.52    138.91 o 
   3   3  -1    26610.72    28790.21    927.00 o 
   4   3  -1    17094.26    17325.93    564.23 o 
   5   3  -1     4448.00     4827.64    168.10 o 
   6   3  -1    31877.66    34914.88   1276.18 o 
   7   3  -1    10647.07    10297.21    348.41 o 
   8   3  -1     2956.83     2936.36    112.57 o 
   9   3  -1      874.92     1147.50     77.24 o 
  10   3  -1     6719.32     6507.96    390.02 o 
  11   3  -1     3965.10     4239.09    181.59 o 
  12   3  -1     4798.63     5173.67    226.60 o 
  13   3  -1     1168.96     1334.03    112.29 o 
  14   3  -1      918.06     1283.78    116.85 o 
  15   3  -1      278.87      315.95     90.30 o 
  16   3  -1      735.16      715.57     90.31 o 
  17   3  -1      475.86      568.26    242.38 o 
   1   4  -1    12917.17    14424.78    434.04 o 
   2   4  -1    43738.27    47075.55   1714.80 o 
   3   4  -1      513.79      581.61     28.44 o 
   4   4  -1     7202.44     7250.87    286.13 o 
   5   4  -1     9164.57     9450.87    323.66 o 
   6   4  -1     6688.93     6384.89    260.55 o 
   7   4  -1     5864.21     6236.13    215.36 o 
   8   4  -1     9836.68    10051.43    344.57 o 
   9   4  -1      274.33      295.80     32.90 o 
  10   4  -1       42.16       79.37     28.03 o 
  11   4  -1     2651.45     2939.22    135.14 o 
  12   4  -1     3169.29     3331.77    173.93 o 
  13   4  -1     1537.82     1881.91    133.21 o 
  14   4  -1      244.07      327.68     61.67 o 
  15   4  -1       40.21      -35.36     49.18 o 
  16   4  -1      300.71      263.39     80.44 o 
  17   4  -1      922.10     1007.64    144.11 o 
   0   5  -1    34119.14    36973.36   1538.48 o 
   1   5  -1     3261.85     3183.29     99.96 o 
   2   5  -1     3386.34     3271.25    106.74 o 
   3   5  -1     5740.61     4879.22    148.43 o 
   4   5  -1     8173.54     8814.31    300.49 o 
   5   5  -1     5683.58     5666.72    189.30 o 
   6   5  -1    16358.58    17239.48    581.84 o 
   7   5  -1     2691.07     2506.64     94.67 o 
   8   5  -1      234.53      324.76     49.70 o 
   9   5  -1     3132.47     2874.95    133.02 o 
  10   5  -1     5515.13     6006.82    244.57 o 
  11   5  -1     7566.22     7995.38    351.61 o 
  12   5  -1      512.93      582.92     60.63 o 
  13   5  -1     1655.73     1988.51    150.96 o 
  14   5  -1      320.67      482.29     93.13 o 
  15   5  -1      887.65      972.97    126.12 o 
  16   5  -1      368.63      354.73    143.50 o 
  17   5  -1      532.98      591.04    114.32 o 
   1   6  -1     3056.57     3159.10    109.59 o 
   2   6  -1    45420.73    48755.57   1345.20 o 
   3   6  -1      996.93     1098.95     38.15 o 
   4   6  -1    17273.62    17750.77    542.05 o 
   5   6  -1     2324.57     2443.67    133.47 o 
   6   6  -1    10579.15    11440.25    389.91 o 
   7   6  -1      591.67      607.05     39.79 o 
   8   6  -1    15500.90    16570.99    540.58 o 
   9   6  -1     1602.97     1796.09     80.25 o 
  10   6  -1      631.50      667.82     49.56 o 
  11   6  -1       80.34      108.11     33.20 o 
  12   6  -1     5063.65     5078.59    390.51 o 
  13   6  -1      203.59      309.08     78.44 o 
  14   6  -1     1001.45     1238.23    238.90 o 
  15   6  -1       89.10      114.21     67.71 o 
  16   6  -1       20.05        1.53     58.16 o 
   0   7  -1     1900.55     1652.97     81.02 o 
   1   7  -1     1893.17     2000.06     80.40 o 
   2   7  -1     5721.21     5347.67    165.35 o 
   3   7  -1     5865.17     5797.81    167.12 o 
   4   7  -1    12199.34    12373.12    373.84 o 
   5   7  -1     5647.22     5721.38    196.28 o 
   6   7  -1     1266.48     1296.86     77.19 o 
   7   7  -1      222.46      279.19     34.32 o 
   8   7  -1     1641.85     1536.89     68.89 o 
   9   7  -1     2322.24     2504.92    168.73 o 
  10   7  -1     2948.85     2986.43    133.91 o 
  11   7  -1     3218.17     3231.30    220.03 o 
  12   7  -1     1431.91     1452.25    227.15 o 
  13   7  -1     1023.89     1056.73    232.41 o 
  14   7  -1      314.33      173.79     74.92 o 
  15   7  -1     1111.73     1264.83    150.66 o 
  16   7  -1      226.71      157.80     74.84 o 
   1   8  -1    21520.73    22336.65    673.95 o 
   2   8  -1    32622.02    34044.24   1022.43 o 
   3   8  -1     2447.23     2389.76     75.97 o 
   4   8  -1     7871.60     7916.11    245.11 o 
   5   8  -1    20434.84    21642.76    651.28 o 
   6   8  -1     6025.01     6221.01    220.45 o 
   7   8  -1     1060.08     1034.37     78.95 o 
   8   8  -1     5477.25     5453.66    217.45 o 
   9   8  -1     1855.47     1808.32     95.64 o 
  10   8  -1      675.35      794.59     68.56 o 
  11   8  -1     3591.46     3616.72    197.71 o 
  12   8  -1     2594.66     2376.72    206.70 o 
  13   8  -1       52.17       93.94     59.90 o 
  14   8  -1      446.03      461.67     95.48 o 
  15   8  -1      663.93      703.53    116.77 o 
  16   8  -1       60.88       35.44     71.47 o 
   0   9  -1     5520.06     6217.97    365.14 o 
   1   9  -1     5948.53     5738.39    178.71 o 
   2   9  -1     3018.65     2926.67     97.90 o 
   3   9  -1     1028.98     1061.06     45.49 o 
   4   9  -1     3982.51     3712.63    156.65 o 
   5   9  -1     1163.80      994.93     58.08 o 
   6   9  -1     4035.55     4235.73    172.73 o 
   7   9  -1     2562.69     2528.02    115.99 o 
   8   9  -1     1369.89     1418.29    143.40 o 
   9   9  -1      930.36     1171.79    100.55 o 
  10   9  -1      496.55      402.18     45.58 o 
  11   9  -1      524.69      458.08     61.45 o 
  12   9  -1     2525.11     2757.55    266.89 o 
  13   9  -1      382.37      304.63    119.91 o 
  14   9  -1      316.89      267.53     78.74 o 
  15   9  -1      392.75      362.17    149.37 o 
   1  10  -1    16311.44    17109.42    517.77 o 
   2  10  -1      701.79      734.46     35.66 o 
   3  10  -1      905.68      864.76     39.54 o 
   4  10  -1       31.22       31.02     13.11 o 
   5  10  -1    20024.67    19592.43    744.01 o 
   6  10  -1      781.53      822.46     54.05 o 
   7  10  -1     2051.67     2002.11     97.16 o 
   8  10  -1      171.96      193.53     30.89 o 
   9  10  -1     3839.92     3756.61    165.98 o 
  10  10  -1      610.17      559.79     57.23 o 
  11  10  -1     4208.00     4403.02    334.97 o 
  12  10  -1       91.31      107.93     88.22 o 
  13  10  -1       58.87       -7.72     52.53 o 
  14  10  -1        2.71      -54.75     47.61 o 
  15  10  -1      645.24      649.88    112.86 o 
   0  11  -1     1145.45     1005.53     86.26 o 
   1  11  -1     4891.76     5110.61    190.50 o 
   2  11  -1      828.61      788.25     39.05 o 
   3  11  -1     4901.76     4458.14    163.51 o 
   4  11  -1      188.28      214.23     23.66 o 
   5  11  -1     2714.61     2789.18    126.40 o 
   6  11  -1      749.24      730.21     51.98 o 
   7  11  -1     7205.45     7387.35    297.16 o 
   8  11  -1     2577.49     2464.35    116.80 o 
   9  11  -1     1113.42     1162.85     73.99 o 
  10  11  -1       53.88       93.73     31.36 o 
  11  11  -1      304.00      529.80     67.27 o 
  12  11  -1      786.65      676.42    212.69 o 
  13  11  -1      808.84      928.57    128.56 o 
  14  11  -1      398.81      505.63     97.91 o 
  15  11  -1      120.60       56.83     92.47 o 
   1  12  -1     7983.22     7985.51    252.82 o 
   2  12  -1     1836.99     1767.18     68.27 o 
   3  12  -1     1769.19     1662.10     88.06 o 
   4  12  -1     2219.11     2201.70     93.49 o 
   5  12  -1     7095.82     6682.54    269.78 o 
   6  12  -1       98.53       90.94     23.73 o 
   7  12  -1      186.85      193.53     30.75 o 
   8  12  -1     1003.32     1189.38     74.85 o 
   9  12  -1     2227.86     2279.36    113.89 o 
  10  12  -1     1502.75     1615.23     95.22 o 
  11  12  -1      781.91      903.41     86.28 o 
  12  12  -1      109.07       66.41     60.00 o 
  13  12  -1      164.81      207.63     73.79 o 
  14  12  -1      379.14      427.31     96.15 o 
   0  13  -1    11275.92    11735.70    521.69 o 
   1  13  -1     1029.46     1127.70     76.51 o 
   2  13  -1     1084.91     1078.07     54.70 o 
   3  13  -1     6693.46     6971.60    273.69 o 
   4  13  -1     1245.62     1166.21     66.22 o 
   5  13  -1      160.42      154.77     27.46 o 
   6  13  -1     3630.71     3751.59    163.74 o 
   7  13  -1     2033.45     1945.62    100.30 o 
   8  13  -1     2091.36     2189.49    177.05 o 
   9  13  -1     1497.75     1648.17    123.18 o 
  10  13  -1      548.19      507.71     54.77 o 
  11  13  -1        5.86       -7.10     38.10 o 
  12  13  -1      436.70      325.74     83.74 o 
  13  13  -1      583.96      471.23     92.84 o 
   1  14  -1      332.61      365.43     67.13 o 
   2  14  -1      773.95      877.64     57.12 o 
   3  14  -1      900.61      864.84     58.64 o 
   4  14  -1     2053.54     2033.17     98.00 o 
   5  14  -1       24.45       47.92     23.13 o 
   6  14  -1      188.60      162.72     36.78 o 
   7  14  -1      113.84      153.16     32.07 o 
   8  14  -1     1033.51     1021.92     75.34 o 
   9  14  -1      546.01      730.98     64.86 o 
  10  14  -1      387.23      445.18     54.72 o 
  11  14  -1       32.95       44.02     57.64 o 
  12  14  -1      217.54      201.71     73.60 o 
  13  14  -1      344.14      292.99    100.52 o 
   0  15  -1     9121.73     8517.55    685.62 o 
   1  15  -1      694.59      689.18     59.90 o 
   2  15  -1      503.91      488.59     45.82 o 
   3  15  -1     2881.11     3049.32    136.69 o 
   4  15  -1     2344.95     2123.98    106.35 o 
   5  15  -1      931.65      901.02     65.09 o 
   6  15  -1     3879.86     4103.47    178.62 o 
   7  15  -1      517.72      499.66     51.34 o 
   8  15  -1      171.31      188.13     37.96 o 
   9  15  -1      875.50      917.62     82.07 o 
  10  15  -1     1622.01     1626.99    119.67 o 
  11  15  -1      368.64      414.42     93.13 o 
  12  15  -1      143.83      140.30     80.85 o 
   1  16  -1      112.92      126.07     36.70 o 
   2  16  -1       40.09       46.34     27.30 o 
   3  16  -1      171.88      235.05     40.02 o 
   4  16  -1       35.14       17.09     25.23 o 
   5  16  -1      106.51       89.58     29.57 o 
   6  16  -1      119.29      133.34     33.58 o 
   7  16  -1      508.57      557.09     56.51 o 
   8  16  -1       87.58       95.69     32.30 o 
   9  16  -1      335.66      432.92     53.86 o 
  10  16  -1       18.95      -25.14     32.89 o 
  11  16  -1      326.60      437.42     90.81 o 
   0  17  -1     2498.77     2414.06    225.60 o 
   1  17  -1      967.74      908.25     89.59 o 
   2  17  -1     2156.87     2346.81    159.14 o 
   3  17  -1      380.61      370.82     49.02 o 
   4  17  -1     3920.31     3847.03    200.22 o 
   5  17  -1      365.56      394.75     54.27 o 
   6  17  -1     1457.07     1595.37     95.76 o 
   7  17  -1      474.42      510.10     56.43 o 
   8  17  -1      125.85       88.20     36.34 o 
   9  17  -1      106.73      109.99     38.15 o 
  10  17  -1     1702.76     2046.64    123.78 o 
   1  18  -1       18.41       75.61     35.64 o 
   2  18  -1      310.30      414.99     62.41 o 
   3  18  -1       29.28       23.88     32.76 o 
   4  18  -1      150.59      202.49     43.27 o 
   5  18  -1      106.17      110.28     38.95 o 
   6  18  -1       29.77       84.63     38.92 o 
   7  18  -1      269.89      320.04     55.23 o 
   8  18  -1      160.78      207.80     48.49 o 
   9  18  -1       16.53      137.40     41.87 o 
   0  19  -1      283.79      207.67     65.56 o 
   1  19  -1      179.37      167.10     45.95 o 
   2  19  -1      449.55      386.26     88.91 o 
   3  19  -1     1975.12     2125.01    152.37 o 
   4  19  -1     1157.29     1367.67    217.72 o 
   5  19  -1      153.66      134.04     43.32 o 
   6  19  -1      132.81      163.10     61.41 o 
   7  19  -1      318.99      282.13     75.10 o 
   1  20  -1      376.73      431.83     65.12 o 
   2  20  -1      192.12      256.19     51.75 o 
   3  20  -1       51.30       52.72     40.33 o 
   4  20  -1      125.42      142.64     47.72 o 
   5  20  -1      335.81      519.33     79.60 o 
   0  21  -1       53.61       -4.95     65.41 o 
   1  21  -1      141.73      132.63     62.24 o 
   2  21  -1       45.24       71.31     54.84 o 
   2   0   0    12547.29    12652.71    540.84 o 
   4   0   0    37957.27    38884.00   1650.71 o 
   6   0   0    97201.09   105251.59   4449.96 o 
   8   0   0     9616.55    10394.46    462.71 o 
  10   0   0     9240.81     9556.33    432.71 o 
  12   0   0     7143.81     7607.78    445.38 o 
  14   0   0     4673.71     5068.81    320.61 o 
  16   0   0      539.51      615.58    146.90 o 
   1   1   0        1.54       32.08     10.72 o 
   2   1   0      173.81      168.93     10.20 o 
   3   1   0     5521.66     5473.28    170.85 o 
   4   1   0     4150.77     4547.74    144.54 o 
   5   1   0      104.35      127.03     51.61 o 
   6   1   0      832.69      894.21     43.50 o 
   7   1   0     6345.56     6940.70    222.49 o 
   8   1   0      882.29      983.94     74.54 o 
   9   1   0     3985.78     3915.69    135.79 o 
  10   1   0     1044.31     1093.01     64.01 o 
  11   1   0     1501.80     1637.58     73.39 o 
  12   1   0      197.45      191.35     37.92 o 
  13   1   0     4107.98     4346.43    197.73 o 
  14   1   0      489.38      569.59     63.46 o 
  15   1   0       33.46       48.21     42.91 o 
  16   1   0      176.85      202.98     57.00 o 
  17   1   0     1237.46     1256.09    141.18 o 
   0   2   0    49043.07    53790.91   2268.82 o 
   1   2   0    36553.28    42583.71   1395.20 o 
   2   2   0      456.28      458.65     21.82 o 
   3   2   0       11.94       38.28      7.01 o 
   4   2   0    12081.73    12248.52    372.33 o 
   5   2   0    16841.39    16897.93    513.21 o 
   6   2   0    30923.09    31357.22    946.11 o 
   7   2   0    30518.03    32670.39    988.05 o 
   8   2   0     6489.05     7247.53    233.52 o 
   9   2   0      163.42      263.25     76.91 o 
  10   2   0     8239.96     8607.42    277.45 o 
  11   2   0     1170.43     1336.07     74.71 o 
  12   2   0      717.35      811.22     69.47 o 
  13   2   0     6073.01     6704.09    284.70 o 
  14   2   0     2428.78     2805.63    144.40 o 
  15   2   0        2.91      -14.80     45.00 o 
  16   2   0      367.82      448.65     71.75 o 
  17   2   0       16.83       11.07     52.18 o 
   1   3   0     7140.44     7504.55    226.92 o 
   2   3   0    27209.79    32043.31   1053.52 o 
   3   3   0     1115.98     1348.15     51.93 o 
   4   3   0     5129.38     5317.80    183.24 o 
   5   3   0    25942.98    27407.77   1008.78 o 
   6   3   0       22.80       37.82     12.71 o 
   7   3   0        3.62       20.35     14.72 o 
   8   3   0     5913.49     6460.54    230.88 o 
   9   3   0     6131.99     6579.93    215.44 o 
  10   3   0     4275.01     4510.45    200.32 o 
  11   3   0      230.91      339.43     41.46 o 
  12   3   0      316.85      292.35     50.43 o 
  13   3   0     1759.50     2053.82    141.76 o 
  14   3   0     1661.97     2138.19    146.12 o 
  15   3   0      125.68      181.92     51.87 o 
  16   3   0      436.66      449.31     84.03 o 
  17   3   0      109.06       89.37     56.38 o 
   0   4   0      934.03      927.12     45.12 o 
   1   4   0    43287.95    47753.23   1425.44 o 
   2   4   0     8221.24     8746.16    324.87 o 
   3   4   0    53616.71    60218.67   1975.93 o 
   4   4   0    39933.46    44454.96   1462.46 o 
   5   4   0     8506.48     9169.19    311.36 o 
   6   4   0     3746.02     4272.94    153.91 o 
   7   4   0    36313.96    38614.67   1277.85 o 
   8   4   0      151.22      199.71     24.01 o 
   9   4   0     2208.09     2443.96    101.72 o 
  10   4   0     5398.70     5678.06    208.71 o 
  11   4   0      404.01      575.87     55.68 o 
  12   4   0     3271.58     3543.90    194.61 o 
  13   4   0     6187.80     7049.57    437.74 o 
  14   4   0      364.13      524.19     73.79 o 
  15   4   0       74.69        0.28     40.86 o 
  16   4   0       50.50       52.37     49.21 o 
  17   4   0       32.75       48.07     68.22 o 
   1   5   0    49684.69    53317.15   1592.07 o 
   2   5   0       43.43       76.00     15.46 o 
   3   5   0    12323.52    13776.95    458.50 o 
   4   5   0     3386.29     3720.27    131.31 o 
   5   5   0    32506.79    34346.41   1134.77 o 
   6   5   0     1107.72     1002.58     56.76 o 
   7   5   0     2319.38     2456.65     97.23 o 
   8   5   0     1056.73     1237.29     60.81 o 
   9   5   0     8899.01     8688.17    351.62 o 
  10   5   0     1587.36     1718.20     82.65 o 
  11   5   0     5101.24     5078.24    216.85 o 
  12   5   0       59.08       54.04     37.28 o 
  13   5   0      129.80      196.37     51.07 o 
  14   5   0      574.10      652.77     79.16 o 
  15   5   0     1235.82     1297.57    115.38 o 
  16   5   0      359.51      367.63     86.18 o 
  17   5   0      174.68      240.77     86.73 o 
   0   6   0     8718.47    10565.92    454.49 o 
   1   6   0      791.29      870.49     32.24 o 
   2   6   0     7679.69     8450.87    258.31 o 
   3   6   0    13381.93    13281.34    442.71 o 
   4   6   0    17450.14    18903.43    628.27 o 
   5   6   0     4353.35     4765.94    168.16 o 
   6   6   0    15594.68    17210.64    576.98 o 
   7   6   0      328.77      339.80     28.83 o 
   8   6   0       46.82       62.94     16.95 o 
   9   6   0     3010.80     2955.13    118.67 o 
  10   6   0      464.06      538.21     42.99 o 
  11   6   0     2845.97     2914.34    139.30 o 
  12   6   0     5498.62     5799.71    293.30 o 
  13   6   0      154.43      134.92     47.14 o 
  14   6   0      172.75      296.53     83.65 o 
  15   6   0       16.85       29.06     53.83 o 
  16   6   0      167.99      100.17     80.33 o 
  17   6   0      438.91      418.87    102.42 o 
   1   7   0    29198.02    29393.74    881.98 o 
   2   7   0     9383.00     9731.32    297.41 o 
   3   7   0      370.59      322.87     21.47 o 
   4   7   0     6440.83     6544.84    225.01 o 
   5   7   0    39600.39    41753.50   1377.78 o 
   6   7   0     1709.34     1729.53     71.52 o 
   7   7   0     4441.71     4981.63    180.11 o 
   8   7   0     5370.78     5885.12    211.20 o 
   9   7   0     7626.25     7707.83    274.80 o 
  10   7   0        0.06      -10.34     19.70 o 
  11   7   0     4593.00     4550.27    200.64 o 
  12   7   0     1664.94     1746.34    129.87 o 
  13   7   0        0.59       -5.65     49.52 o 
  14   7   0        0.53       45.38     54.08 o 
  15   7   0     1092.26     1004.33    128.99 o 
  16   7   0       13.11       74.88     64.79 o 
   0   8   0     3219.14     3835.18    173.10 o 
   1   8   0     9470.42    10036.03    306.90 o 
   2   8   0      715.32      726.80     31.30 o 
   3   8   0     5416.69     5545.41    174.50 o 
   4   8   0      147.82      195.38     17.21 o 
   5   8   0    10165.93    10428.66    354.27 o 
   6   8   0     1110.66     1208.96     55.99 o 
   7   8   0     1222.23     1186.52     62.82 o 
   8   8   0     3152.30     2948.40    116.80 o 
   9   8   0      168.80      188.11     27.60 o 
  10   8   0      630.20      627.01     48.70 o 
  11   8   0     5479.85     5656.57    279.13 o 
  12   8   0      655.22      589.15    130.04 o 
  13   8   0      995.95     1152.24    136.29 o 
  14   8   0      635.90      659.41    154.63 o 
  15   8   0      164.02      209.93     85.35 o 
  16   8   0      409.45      408.34    136.69 o 
   1   9   0     6123.74     5853.74    183.73 o 
   2   9   0    29212.71    30119.74    905.93 o 
   3   9   0     1425.70     1369.99     51.47 o 
   4   9   0    11312.25    11189.93    344.18 o 
   5   9   0     3916.20     4002.38    145.28 o 
   6   9   0     5844.86     5598.23    199.25 o 
   7   9   0     1057.00     1197.44     59.04 o 
   8   9   0    11053.66    11687.51    402.29 o 
   9   9   0     3710.92     3511.86    154.19 o 
  10   9   0      296.33      320.50     41.78 o 
  11   9   0      147.56      161.38     41.60 o 
  12   9   0     2403.35     2250.97    211.45 o 
  13   9   0      112.72       38.24     48.29 o 
  14   9   0     1095.98     1104.42    139.66 o 
  15   9   0      203.56      156.76    123.47 o 
  16   9   0        9.75       77.49     73.97 o 
   0  10   0    31070.29    32442.59   1380.34 o 
   1  10   0     1322.38     1386.93     52.69 o 
   2  10   0     4032.09     4268.40    138.10 o 
   3  10   0      157.54      182.01     17.94 o 
   4  10   0       50.88       49.49     14.76 o 
   5  10   0     3258.59     3304.61    111.27 o 
   6  10   0     7702.17     8187.27    318.12 o 
   7  10   0       33.58       12.92     23.66 o 
   8  10   0     2967.60     2815.93    127.13 o 
   9  10   0     1304.35     1256.86     74.53 o 
  10  10   0        2.72       -2.42     22.21 o 
  11  10   0     1352.87     1399.81    108.27 o 
  12  10   0      561.73      635.65    103.58 o 
  13  10   0      324.35      239.37     74.67 o 
  14  10   0      807.77      734.55    111.22 o 
  15  10   0      789.72      910.61    127.88 o 
   1  11   0      497.36      614.60     35.99 o 
   2  11   0    21822.26    22207.61    672.51 o 
   3  11   0      129.32      147.39     17.52 o 
   4  11   0     4722.03     4695.88    167.30 o 
   5  11   0      364.15      445.38     33.29 o 
   6  11   0     2811.93     2899.96    126.08 o 
   7  11   0      858.05     1056.03     86.15 o 
   8  11   0     8942.37     8866.20    348.98 o 
   9  11   0      119.28       91.40     25.76 o 
  10  11   0        0.21      -14.85     27.15 o 
  11  11   0      328.92      459.34     63.57 o 
  12  11   0     1843.43     1818.54    130.05 o 
  13  11   0      533.56      443.52     89.68 o 
  14  11   0      586.17      659.69    107.60 o 
  15  11   0       13.33       -7.49     70.12 o 
   0  12   0    16842.51    17906.38    771.49 o 
   1  12   0     3535.87     3615.04    121.05 o 
   2  12   0       27.89       40.71     14.83 o 
   3  12   0     1106.23     1106.17     53.08 o 
   4  12   0     1544.49     1465.24     64.60 o 
   5  12   0      703.49      745.89     51.03 o 
   6  12   0     5805.38     5754.80    232.30 o 
   7  12   0     2933.56     3081.51    137.52 o 
   8  12   0       96.59       99.50     28.52 o 
   9  12   0     1074.22     1112.59     71.80 o 
  10  12   0      548.04      436.37     62.21 o 
  11  12   0       10.87       -5.87     33.17 o 
  12  12   0     1355.61     1418.19    204.38 o 
  13  12   0      307.59      260.05     75.56 o 
  14  12   0      171.74      -14.28     79.17 o 
   1  13   0     2626.55     2609.18    101.65 o 
   2  13   0     1205.51     1234.75     58.10 o 
   3  13   0       29.81       30.12     15.71 o 
   4  13   0     1098.26     1070.39     60.92 o 
   5  13   0     1726.28     1622.71     81.84 o 
   6  13   0     1811.20     1728.61     86.30 o 
   7  13   0     2088.03     2242.86    107.67 o 
   8  13   0      618.19      725.31     58.69 o 
   9  13   0      101.48      129.61     32.47 o 
  10  13   0      372.10      406.90     59.99 o 
  11  13   0     1036.37     1027.35     96.30 o 
  12  13   0      405.59      566.83    105.67 o 
  13  13   0      449.65      365.93    124.71 o 
  14  13   0        0.27      -31.98     96.95 o 
   0  14   0     1469.66     1647.16    112.18 o 
   1  14   0     6478.32     7046.08    274.10 o 
   2  14   0     1251.79     1308.86     93.03 o 
   3  14   0     3413.78     3319.56    142.40 o 
   4  14   0     2427.76     2451.48    111.61 o 
   5  14   0      387.17      383.18     52.40 o 
   6  14   0      548.85      569.28     49.17 o 
   7  14   0     6890.38     6852.23    277.62 o 
   8  14   0      416.70      489.41     50.20 o 
   9  14   0        5.92       31.91     28.88 o 
  10  14   0     2079.89     1875.99    128.58 o 
  11  14   0        5.50       25.76     40.23 o 
  12  14   0        0.35       56.69     61.00 o 
  13  14   0     1111.50     1075.76    145.64 o 
   1  15   0      899.13      954.30    150.56 o 
   2  15   0       37.14       36.92     21.76 o 
   3  15   0      276.39      296.18     38.57 o 
   4  15   0      117.59       95.42     25.78 o 
   5  15   0      377.58      375.32     40.21 o 
   6  15   0      525.45      575.23     52.07 o 
   7  15   0      169.51      166.16     38.41 o 
   8  15   0       10.42       31.10     28.83 o 
   9  15   0       89.11      144.02     36.33 o 
  10  15   0      937.85      847.36    101.43 o 
  11  15   0      253.36      303.42     59.13 o 
  12  15   0       31.29      -15.18     62.83 o 
   0  16   0      687.29      696.43     74.62 o 
   1  16   0     1526.49     1439.92     88.80 o 
   2  16   0      785.33      764.61     64.56 o 
   3  16   0     7231.91     7524.28    342.84 o 
   4  16   0     1107.95     1279.50     89.41 o 
   5  16   0       31.82       21.52     29.99 o 
   6  16   0      766.34      853.91     74.93 o 
   7  16   0     1515.13     1459.25     87.74 o 
   8  16   0      243.32      353.13     56.69 o 
   9  16   0     1552.50     1760.82    107.36 o 
  10  16   0      255.58      220.74     55.23 o 
  11  16   0      293.13      363.87     66.34 o 
   1  17   0      141.41      202.27     37.11 o 
   2  17   0       35.22      -11.31     24.26 o 
   3  17   0        3.12       -8.21     23.50 o 
   4  17   0      259.60      290.21     45.54 o 
   5  17   0      336.13      330.00     47.76 o 
   6  17   0      159.12      205.04     41.92 o 
   7  17   0        0.14      -32.23     29.62 o 
   8  17   0      147.11      165.47     44.71 o 
   9  17   0       38.63       -0.35     50.53 o 
  10  17   0      294.00      341.15     66.20 o 
   0  18   0     1313.99     1386.24    160.04 o 
   1  18   0        4.18        1.71     29.38 o 
   2  18   0      152.65       87.48     33.16 o 
   3  18   0     4140.30     4450.73    220.50 o 
   4  18   0      449.94      495.52     59.85 o 
   5  18   0      625.84      723.12     78.92 o 
   6  18   0      830.09      930.49    111.58 o 
   7  18   0       91.37      108.91     41.12 o 
   8  18   0        1.29       61.31     39.61 o 
   9  18   0      839.65     1313.80    145.37 o 
   1  19   0      126.94      131.65     48.86 o 
   2  19   0      140.81      117.77     41.59 o 
   3  19   0        8.69        7.84     28.91 o 
   4  19   0       61.43       99.48     36.47 o 
   5  19   0      143.89      106.08     40.06 o 
   6  19   0       51.53       52.94     35.63 o 
   7  19   0      280.56      259.04     67.42 o 
   0  20   0      359.56      390.44     87.67 o 
   1  20   0        9.89       56.24     34.81 o 
   2  20   0      637.19      759.72     85.77 o 
   3  20   0       68.58       85.17     41.02 o 
   4  20   0     1127.37     1105.49     92.90 o 
   5  20   0      116.83      208.84     80.68 o 
   6  20   0       96.65       71.55     44.02 o 
   1  21   0       66.20       53.65     45.72 o 
   2  21   0      741.48      886.04    100.86 o 
   2   0   1     5902.53     7007.38    391.64 o 
   4   0   1     5999.32     6860.89    404.82 o 
   6   0   1     3667.89     3409.04    209.02 o 
   8   0   1      476.96      505.21     63.58 o 
  10   0   1    11297.50    11000.81    508.24 o 
  12   0   1      485.95      516.50     58.69 o 
  14   0   1     1746.49     1749.78    245.40 o 
  16   0   1     1790.73     2221.70    279.88 o 
   0   1   1    22711.77    24150.03   1856.62 o 
   1   1   1    31679.16    34991.18   1324.27 o 
   2   1   1     6477.14     6224.73    210.62 o 
   3   1   1   100998.57   109625.63   4017.37 o 
   4   1   1     4197.16     4376.54    148.95 o 
   5   1   1     7566.78     7435.30    249.93 o 
   6   1   1     7981.43     8112.87    255.01 o 
   7   1   1    57588.16    58722.34   1930.69 o 
   8   1   1      779.98      752.57     46.88 o 
   9   1   1     6059.04     5759.96    217.19 o 
  10   1   1     1083.68     1183.89     73.22 o 
  11   1   1     1952.46     1851.16     90.54 o 
  12   1   1     1259.75     1292.41     65.69 o 
  13   1   1     7013.85     7236.38    305.20 o 
  14   1   1      246.38      243.81     53.33 o 
  15   1   1      186.38      128.87     55.61 o 
  16   1   1      215.36      161.28     67.84 o 
  17   1   1      224.76      310.18     86.70 o 
   1   2   1     3253.74     3723.92    135.20 o 
   2   2   1    29982.83    33021.32   1063.42 o 
   3   2   1      218.78      321.57     30.64 o 
   4   2   1     3799.20     3630.31    117.24 o 
   5   2   1     6336.96     6810.02    215.28 o 
   6   2   1     7022.82     6849.59    216.50 o 
   7   2   1     3693.41     3522.28    115.38 o 
   8   2   1      210.30      185.00     20.09 o 
   9   2   1      136.98      176.77     26.78 o 
  10   2   1     2696.92     2568.43    110.24 o 
  11   2   1     3293.38     3395.92    176.54 o 
  12   2   1     1119.30     1175.70     70.39 o 
  13   2   1      621.75      648.90     75.75 o 
  14   2   1      428.55      443.53     66.45 o 
  15   2   1      183.16      169.23     50.87 o 
  16   2   1     1531.85     1560.85    162.30 o 
  17   2   1      625.95      544.78    101.04 o 
   1   3   1    13223.80    14050.04    587.78 o 
   2   3   1     4464.86     3866.71    153.42 o 
   3   3   1    25996.21    27550.56    926.80 o 
   4   3   1    15984.96    16601.65    563.38 o 
   5   3   1     4508.65     4751.88    151.81 o 
   6   3   1    32038.38    34432.43   1042.21 o 
   7   3   1    10325.03     9978.79    314.73 o 
   8   3   1     2685.49     2627.65     98.14 o 
   9   3   1      887.91     1057.39    146.10 o 
  10   3   1     6382.47     5830.74    286.45 o 
  11   3   1     3979.66     3865.63    158.11 o 
  12   3   1     4949.36     5268.24    224.40 o 
  13   3   1     1117.59     1133.99    103.79 o 
  14   3   1      975.37     1359.99    114.55 o 
  15   3   1      257.78      294.69     87.61 o 
  16   3   1      699.42      583.67     83.38 o 
  17   3   1      479.51      600.09    105.89 o 
   1   4   1    12790.59    14377.75    529.93 o 
   2   4   1    43499.20    46192.64   1703.78 o 
   3   4   1      508.01      623.48     28.81 o 
   4   4   1     7654.15     7786.80    256.81 o 
   5   4   1     9308.20     9585.50    323.20 o 
   6   4   1     6944.73     6994.01    234.38 o 
   7   4   1     5563.25     5851.57    213.09 o 
   8   4   1     9740.04     9758.14    342.44 o 
   9   4   1      270.29      263.73     35.95 o 
  10   4   1       38.12      146.41     39.07 o 
  11   4   1     2627.94     2560.34    130.53 o 
  12   4   1     3191.05     3188.67    157.03 o 
  13   4   1     1455.30     1506.82     98.13 o 
  14   4   1      225.96      240.96     55.07 o 
  15   4   1       34.31       21.31     41.61 o 
  16   4   1      284.40      347.93     65.45 o 
  17   4   1      927.85     1120.72    148.29 o 
   0   5   1    34097.32    35806.68   1536.62 o 
   1   5   1     3147.50     3098.97     98.80 o 
   2   5   1     3539.75     3497.20    237.60 o 
   3   5   1     5302.65     4493.76    181.80 o 
   4   5   1     8447.36     8932.77    300.42 o 
   5   5   1     5242.99     5066.42    187.22 o 
   6   5   1    16488.53    17462.43    580.79 o 
   7   5   1     2336.10     2159.53     91.18 o 
   8   5   1      245.85      427.24     38.18 o 
   9   5   1     2987.92     2720.69    128.90 o 
  10   5   1     5517.91     5477.12    319.65 o 
  11   5   1     7833.66     8179.05    465.93 o 
  12   5   1      500.52      651.20     76.30 o 
  13   5   1     1750.02     2012.89    180.47 o 
  14   5   1      316.23      433.81     69.23 o 
  15   5   1      843.57      842.15     94.81 o 
  16   5   1      358.25      381.25     68.39 o 
  17   5   1      545.96      642.80     91.79 o 
   1   6   1     3053.22     2949.55     96.79 o 
   2   6   1    45312.53    47940.31   1770.97 o 
   3   6   1      999.00     1126.23     51.68 o 
   4   6   1    17395.38    18111.62    596.41 o 
   5   6   1     2484.80     2725.87    138.17 o 
   6   6   1    10676.62    11462.74    389.29 o 
   7   6   1      653.09      643.64     39.56 o 
   8   6   1    15190.45    15234.96    537.31 o 
   9   6   1     1620.91     1537.56     90.26 o 
  10   6   1      705.36      711.49     58.37 o 
  11   6   1       70.15      105.30     30.45 o 
  12   6   1     5153.84     5516.50    232.59 o 
  13   6   1      232.39      307.02     47.39 o 
  14   6   1     1032.77      982.83    100.55 o 
  15   6   1       87.20      218.76     58.70 o 
  16   6   1       20.78       -2.58     55.33 o 
   0   7   1     1666.67     1438.25     74.35 o 
   1   7   1     1678.86     1681.29     61.02 o 
   2   7   1     5463.59     5179.02    180.00 o 
   3   7   1     5710.09     5704.93    220.96 o 
   4   7   1    12211.13    12153.48    411.55 o 
   5   7   1     5464.57     5409.21    194.78 o 
   6   7   1     1314.70     1304.91     57.58 o 
   7   7   1      262.58      346.01     30.55 o 
   8   7   1     1381.30     1194.69     64.37 o 
   9   7   1     2222.90     2248.45    113.00 o 
  10   7   1     2887.41     2694.02    133.48 o 
  11   7   1     3249.50     3234.20    158.86 o 
  12   7   1     1440.48     1774.33    103.20 o 
  13   7   1     1070.63     1224.51     96.84 o 
  14   7   1      267.54      373.76    102.86 o 
  15   7   1     1048.46     1056.62    136.47 o 
  16   7   1      237.21      242.50     73.73 o 
   1   8   1    21579.54    22326.48    672.66 o 
   2   8   1    32576.84    34021.18   1021.13 o 
   3   8   1     2469.90     2505.70    101.45 o 
   4   8   1     7878.05     7880.13    301.09 o 
   5   8   1    20058.02    21278.57    716.02 o 
   6   8   1     6165.44     6218.10    219.50 o 
   7   8   1     1191.96     1172.88     56.22 o 
   8   8   1     5434.80     5155.83    192.60 o 
   9   8   1     1831.27     1890.02    142.46 o 
  10   8   1      663.74      753.81     61.16 o 
  11   8   1     3643.40     3765.24    170.46 o 
  12   8   1     2619.38     2567.59    131.15 o 
  13   8   1       47.00       11.98     38.77 o 
  14   8   1      414.80      500.18     91.48 o 
  15   8   1      647.58      636.17    102.09 o 
  16   8   1       60.43      107.45     65.31 o 
   0   9   1     5580.56     6021.27    268.86 o 
   1   9   1     5836.35     5569.45    177.04 o 
   2   9   1     3066.39     2930.68    107.34 o 
   3   9   1     1046.95     1118.79     66.36 o 
   4   9   1     3944.35     3565.53    146.92 o 
   5   9   1     1101.31     1114.88     51.57 o 
   6   9   1     3977.24     4109.55    152.58 o 
   7   9   1     2671.68     2610.89    102.57 o 
   8   9   1     1285.50     1146.41     87.18 o 
   9   9   1     1003.91     1181.68     76.20 o 
  10   9   1      468.64      429.22     48.06 o 
  11   9   1      463.46      379.09     47.91 o 
  12   9   1     2648.70     2783.10    301.47 o 
  13   9   1      348.39      410.52     61.95 o 
  14   9   1      283.20      272.48     77.91 o 
  15   9   1      404.16      406.04     86.06 o 
   1  10   1    16314.90    16910.86    516.11 o 
   2  10   1      685.32      742.30     38.57 o 
   3  10   1      884.27      813.89     42.07 o 
   4  10   1       31.21       71.75     15.39 o 
   5  10   1    20233.78    20170.87    666.31 o 
   6  10   1      772.21      752.11     49.59 o 
   7  10   1     2010.07     2046.83     85.95 o 
   8  10   1      148.99      162.62     25.60 o 
   9  10   1     3839.15     3782.60    167.84 o 
  10  10   1      564.52      432.97     59.23 o 
  11  10   1     4250.36     4363.49    270.18 o 
  12  10   1       85.09      101.71     43.69 o 
  13  10   1       65.26       36.04     41.63 o 
  14  10   1        0.95       61.11     60.08 o 
  15  10   1      625.60      631.76    201.17 o 
   0  11   1     1008.30      897.47     57.93 o 
   1  11   1     4966.93     5013.33    177.26 o 
   2  11   1      777.11      826.08     48.36 o 
   3  11   1     4567.98     3984.85    150.23 o 
   4  11   1      180.97      173.62     21.61 o 
   5  11   1     2803.53     2983.50    101.87 o 
   6  11   1      762.91      664.18     42.74 o 
   7  11   1     7345.11     7564.32    264.95 o 
   8  11   1     2629.93     2457.17    165.59 o 
   9  11   1     1073.28      898.76    117.99 o 
  10  11   1       78.44       33.94     31.04 o 
  11  11   1      282.68      283.74     50.17 o 
  12  11   1      710.72      631.23     80.58 o 
  13  11   1      856.43      996.99     97.66 o 
  14  11   1      400.39      442.20    110.33 o 
  15  11   1      112.44       99.50    101.44 o 
   1  12   1     8023.54     8045.23    306.34 o 
   2  12   1     1775.96     1816.31     73.73 o 
   3  12   1     1824.40     1658.39     70.15 o 
   4  12   1     2353.06     2430.58     92.89 o 
   5  12   1     7012.61     6887.20    218.69 o 
   6  12   1      101.10      116.18     43.21 o 
   7  12   1      178.46      191.96     29.86 o 
   8  12   1      937.61      999.66     68.87 o 
   9  12   1     2223.85     2136.43    129.91 o 
  10  12   1     1577.46     1589.61    115.97 o 
  11  12   1      774.26      727.68     78.84 o 
  12  12   1      112.19      120.29     57.58 o 
  13  12   1      165.79       80.22     42.85 o 
  14  12   1      371.20      359.09    111.95 o 
   0  13   1    11436.13    11431.06    617.00 o 
   1  13   1      956.13      949.12     72.71 o 
   2  13   1     1091.28      959.67     82.82 o 
   3  13   1     6783.49     6927.89    269.74 o 
   4  13   1     1043.84     1005.62     55.60 o 
   5  13   1      147.04      146.25     23.01 o 
   6  13   1     3710.53     3801.59    160.97 o 
   7  13   1     1990.31     1972.63     96.25 o 
   8  13   1     2176.27     2265.52    109.03 o 
   9  13   1     1502.77     1578.05    109.57 o 
  10  13   1      484.97      448.52     62.26 o 
  11  13   1        6.89       66.06     41.08 o 
  12  13   1      423.81      427.92     76.49 o 
  13  13   1      551.43      491.70    133.57 o 
   1  14   1      330.19      328.71     33.44 o 
   2  14   1      775.74      778.14     52.99 o 
   3  14   1      880.11      874.92     56.31 o 
   4  14   1     2036.13     2010.02     94.48 o 
   5  14   1       14.73       12.57     24.17 o 
   6  14   1      179.29      216.54     31.60 o 
   7  14   1       97.16      134.69     29.67 o 
   8  14   1     1053.82     1072.12     84.05 o 
   9  14   1      556.39      603.95     70.23 o 
  10  14   1      390.35      490.45     65.27 o 
  11  14   1       38.33       -7.12     34.73 o 
  12  14   1      219.47       94.06     44.65 o 
  13  14   1      330.26      343.43     68.77 o 
   0  15   1     9124.40     9109.42    486.76 o 
   1  15   1      698.04      835.78     55.02 o 
   2  15   1      542.95      561.39     44.50 o 
   3  15   1     3035.50     3059.30    133.18 o 
   4  15   1     2430.38     2351.17    125.02 o 
   5  15   1     1000.86      944.13     71.27 o 
   6  15   1     3922.05     4020.11    199.87 o 
   7  15   1      476.46      423.12     51.55 o 
   8  15   1      173.83      172.19     53.01 o 
   9  15   1      888.35      919.41     87.66 o 
  10  15   1     1589.89     1789.57    128.35 o 
  11  15   1      367.90      484.67     98.97 o 
  12  15   1      155.97      162.84     92.97 o 
   1  16   1      109.91       90.99     27.43 o 
   2  16   1       43.27       21.42     21.88 o 
   3  16   1      183.18      290.97     43.64 o 
   4  16   1       33.85       63.07     30.11 o 
   5  16   1      100.22      123.53     32.67 o 
   6  16   1      117.10       99.33     33.02 o 
   7  16   1      545.89      633.81     62.79 o 
   8  16   1       80.97       86.54     46.21 o 
   9  16   1      334.35      508.30     78.88 o 
  10  16   1       21.50       38.63     50.77 o 
  11  16   1      318.61      308.81     66.11 o 
   0  17   1     2363.17     2451.05    161.53 o 
   1  17   1     1001.96     1054.10     86.78 o 
   2  17   1     2222.39     2485.46    171.65 o 
   3  17   1      343.76      398.07    113.94 o 
   4  17   1     3974.66     4044.96    198.07 o 
   5  17   1      328.56      362.72     49.61 o 
   6  17   1     1317.49     1298.12     99.26 o 
   7  17   1      468.84      503.10     67.37 o 
   8  17   1      109.11      132.29     51.94 o 
   9  17   1       95.21       89.02    112.65 o 
  10  17   1     1760.40     2082.10    180.60 o 
   1  18   1       18.42       27.73     27.64 o 
   2  18   1      319.78      359.40     48.35 o 
   3  18   1       27.50       53.93     30.69 o 
   4  18   1      156.15      220.01     42.41 o 
   5  18   1      109.67      147.42     49.01 o 
   6  18   1       32.16       38.93     34.27 o 
   7  18   1      261.36      340.41     53.83 o 
   8  18   1      146.83      194.33     63.67 o 
   9  18   1       20.70       58.21     64.99 o 
   0  19   1      252.63      177.51     66.80 o 
   1  19   1      195.08      187.47     46.45 o 
   2  19   1      458.21      460.78     54.08 o 
   3  19   1     2051.79     2177.51    125.47 o 
   4  19   1     1210.88     1244.57     96.09 o 
   5  19   1      155.37      151.11     41.17 o 
   6  19   1      126.81      209.04     47.52 o 
   7  19   1      298.18      227.83     53.53 o 
   1  20   1      374.89      464.59    104.14 o 
   2  20   1      181.10      103.47     37.17 o 
   3  20   1       49.81       75.46     33.49 o 
   4  20   1      129.34      120.14     50.95 o 
   5  20   1      341.23      428.46     60.66 o 
   0  21   1       40.69       42.21     64.02 o 
   1  21   1      116.61       87.82     60.85 o 
   2  21   1       48.59       47.34     45.61 o 
   2   0   2    14796.94    14090.09    736.15 o 
   4   0   2    53271.41    54100.48   3851.33 o 
   6   0   2    29241.36    29895.14   1511.78 o 
   8   0   2     2649.40     2277.61    154.50 o 
  10   0   2    17518.87    16023.07    890.98 o 
  12   0   2     2205.55     1977.28    150.49 o 
  14   0   2     1534.02     1688.30    138.86 o 
  16   0   2     1505.28     1419.49    224.52 o 
   1   1   2     4619.56     4355.80    239.78 o 
   2   1   2     4447.49     4529.63    183.01 o 
   3   1   2     4715.54     4700.54    160.96 o 
   4   1   2      707.60      761.36     37.26 o 
   5   1   2      530.47      417.69     55.03 o 
   6   1   2       85.68      117.66     28.55 o 
   7   1   2     6580.79     6543.80    256.50 o 
   8   1   2     2108.37     1991.69    122.38 o 
   9   1   2     4536.42     4240.20    161.43 o 
  10   1   2      565.42      584.25     61.06 o 
  11   1   2     1138.94     1057.25     90.50 o 
  12   1   2       58.74       65.60     27.48 o 
  13   1   2     3701.74     3672.28    167.44 o 
  14   1   2      471.30      453.74     52.20 o 
  15   1   2      387.77      317.12     90.07 o 
  16   1   2       70.54        6.04     60.00 o 
  17   1   2      972.95     1041.92    141.29 o 
   0   2   2    88843.34    93938.03   6715.05 o 
   1   2   2    11828.76    12296.42    449.74 o 
   2   2   2     2828.72     3225.75    277.05 o 
   3   2   2    37147.91    37456.68   1129.96 o 
   4   2   2    33101.30    35137.18   1169.69 o 
   5   2   2     4797.12     4343.74    153.87 o 
   6   2   2    16357.47    16782.92    545.73 o 
   7   2   2    10871.74    11037.86    378.32 o 
   8   2   2     3049.08     3184.57    185.23 o 
   9   2   2     9369.80     8392.16    296.35 o 
  10   2   2    10403.38     9801.78    441.35 o 
  11   2   2     1104.91     1193.00     78.23 o 
  12   2   2      203.71      244.70     38.54 o 
  13   2   2     1944.14     1925.59    109.79 o 
  14   2   2     1415.39     1327.95    103.08 o 
  15   2   2      934.19      794.63    184.78 o 
  16   2   2      685.39      676.80    113.94 o 
  17   2   2      307.34      386.66     96.98 o 
   1   3   2     9833.87     9928.72    368.43 o 
   2   3   2     7018.32     7274.23    280.29 o 
   3   3   2      595.86      553.73     30.72 o 
   4   3   2     7860.70     8092.72    248.44 o 
   5   3   2    14410.05    15161.62    454.28 o 
   6   3   2      267.33      245.37     17.84 o 
   7   3   2        2.45       72.71     26.96 o 
   8   3   2     4580.60     4306.62    161.82 o 
   9   3   2     5581.53     5478.22    220.84 o 
  10   3   2     3499.49     3061.25    141.61 o 
  11   3   2      227.27      269.19     39.23 o 
  12   3   2      272.96      212.74     37.47 o 
  13   3   2     1117.11     1068.08     78.44 o 
  14   3   2     1829.91     1644.10    124.81 o 
  15   3   2      148.45       86.47     57.11 o 
  16   3   2      557.99      549.33    100.07 o 
  17   3   2       61.80       68.33     77.39 o 
   0   4   2     3816.74     3410.42    183.39 o 
   1   4   2    10011.26    10224.12    331.09 o 
   2   4   2     7231.72     7069.34    256.14 o 
   3   4   2    33613.43    34336.74   1266.52 o 
   4   4   2    12185.06    11626.59    386.76 o 
   5   4   2     2760.47     2681.39     97.58 o 
   6   4   2      561.97      488.17     29.77 o 
   7   4   2     9175.10     9785.21    320.82 o 
   8   4   2     5013.73     4977.87    204.25 o 
   9   4   2     6456.52     6208.70    379.04 o 
  10   4   2     3251.69     3005.64    135.47 o 
  11   4   2     1524.84     1383.61     84.28 o 
  12   4   2     1255.72     1345.58     84.19 o 
  13   4   2     1982.18     2142.20    128.85 o 
  14   4   2     1629.14     1694.14    105.47 o 
  15   4   2      682.22      616.20     83.67 o 
  16   4   2      347.93      235.21     76.86 o 
  17   4   2      307.87      283.09     93.68 o 
   1   5   2    28918.38    30723.64   1290.17 o 
   2   5   2     2107.78     2210.28     94.70 o 
   3   5   2     2501.83     2532.31    104.23 o 
   4   5   2     1649.56     1651.71     66.15 o 
   5   5   2    31048.06    33315.56   1090.04 o 
   6   5   2     1000.33     1078.35     51.72 o 
   7   5   2     1970.55     1964.39     78.61 o 
   8   5   2     1234.56     1308.36     75.46 o 
   9   5   2     5941.50     5982.63    245.79 o 
  10   5   2     1420.75     1471.94    114.70 o 
  11   5   2     4356.37     4297.60    193.23 o 
  12   5   2      118.52      108.60     32.42 o 
  13   5   2      270.34      220.24     40.63 o 
  14   5   2      752.87      635.63     66.38 o 
  15   5   2     1019.14     1070.33    108.20 o 
  16   5   2      242.71      293.25     79.27 o 
   0   6   2      200.34      287.69     58.77 o 
   1   6   2     4402.99     4178.04    163.63 o 
   2   6   2     6165.94     5116.62    204.67 o 
   3   6   2    11170.77    11108.51    477.35 o 
   4   6   2     6497.75     5902.85    217.25 o 
   5   6   2     2167.54     2166.39     84.56 o 
   6   6   2     3662.21     4107.57    142.30 o 
   7   6   2     4634.63     4730.98    175.46 o 
   8   6   2     4193.00     3955.71    166.93 o 
   9   6   2      954.14     1196.99    160.40 o 
  10   6   2     3494.39     3363.37    158.50 o 
  11   6   2     1550.70     1602.08     96.30 o 
  12   6   2     1455.99     1549.01    104.96 o 
  13   6   2     1265.20     1278.98     91.67 o 
  14   6   2      970.91      934.51     81.88 o 
  15   6   2      137.97      193.07     66.21 o 
  16   6   2     1182.16     1149.21    115.21 o 
   1   7   2    23614.20    22959.62    832.34 o 
   2   7   2    10425.87    11035.97    403.39 o 
   3   7   2     3039.49     3018.24    119.17 o 
   4   7   2     3327.73     3330.33    131.88 o 
   5   7   2    21291.77    21349.90    723.31 o 
   6   7   2     1721.18     1699.09     72.05 o 
   7   7   2     4074.79     4034.84    148.35 o 
   8   7   2     3407.59     3647.34    190.11 o 
   9   7   2     7198.39     7091.44    391.21 o 
  10   7   2       34.69       52.49     23.70 o 
  11   7   2     2629.90     2651.77    161.52 o 
  12   7   2     1066.42     1164.45    125.12 o 
  13   7   2       32.79       20.06     32.43 o 
  14   7   2       56.95       69.34     38.23 o 
  15   7   2      921.44      839.93     95.96 o 
  16   7   2       42.82      161.41     62.31 o 
   0   8   2     2612.32     2502.18    117.25 o 
   1   8   2     4282.36     3783.46    133.07 o 
   2   8   2      251.02      573.50     83.55 o 
   3   8   2     9105.59     7949.32    299.69 o 
   4   8   2      265.60      319.84     28.20 o 
   5   8   2     2816.85     2689.44    101.13 o 
   6   8   2     1993.52     1916.49     79.77 o 
   7   8   2     1705.32     1546.94     70.90 o 
   8   8   2     3043.60     3038.51    330.32 o 
   9   8   2     4315.61     3947.30    180.61 o 
  10   8   2      101.49      145.26     30.81 o 
  11   8   2     2012.69     2140.40    114.00 o 
  12   8   2     1301.07     1211.31     89.01 o 
  13   8   2       84.57       91.26     36.72 o 
  14   8   2      372.07      386.27     55.32 o 
  15   8   2      992.79      977.62    103.57 o 
  16   8   2      190.73      197.99     71.59 o 
   1   9   2     4113.38     4180.28    149.06 o 
   2   9   2    22581.17    22115.44    721.99 o 
   3   9   2      134.91      129.75     19.24 o 
   4   9   2     8990.75     8836.53    341.09 o 
   5   9   2     5921.12     6174.39    219.41 o 
   6   9   2     3184.80     3014.65    116.78 o 
   7   9   2      609.50      676.00     43.75 o 
   8   9   2    11446.97    11493.84    451.51 o 
   9   9   2     2430.46     2272.61    116.44 o 
  10   9   2       26.01       12.28     24.17 o 
  11   9   2      373.89      388.63     48.36 o 
  12   9   2     1652.68     1820.36    110.51 o 
  13   9   2      131.52      115.77     39.41 o 
  14   9   2      886.63      980.12    115.19 o 
  15   9   2      112.93      217.45     69.95 o 
   0  10   2     7491.97     7341.97    378.20 o 
   1  10   2      448.18      498.98     47.11 o 
   2  10   2     4022.28     3479.69    124.87 o 
   3  10   2     1140.94     1133.89     53.30 o 
   4  10   2     5409.92     5008.44    198.54 o 
   5  10   2     1074.87     1179.16     87.96 o 
   6  10   2     2784.35     2595.01    104.91 o 
   7  10   2      417.76      322.17     31.34 o 
   8  10   2      883.02      936.52     67.46 o 
   9  10   2     1634.42     1575.91     93.33 o 
  10  10   2     1033.83      811.54     67.70 o 
  11  10   2      804.61      983.45     82.56 o 
  12  10   2      400.65      431.24     63.54 o 
  13  10   2      246.97      251.31     53.31 o 
  14  10   2      281.13      366.95     61.34 o 
  15  10   2      815.07      845.38    125.61 o 
   1  11   2      733.72      674.51     44.45 o 
   2  11   2    13355.95    12729.38    483.16 o 
   3  11   2      594.76      602.19     37.97 o 
   4  11   2     3748.14     3627.72    182.91 o 
   5  11   2      593.95      713.83     47.04 o 
   6  11   2     2927.44     2671.12    106.31 o 
   7  11   2     1245.98     1364.93     68.85 o 
   8  11   2     4584.94     4558.29    197.88 o 
   9  11   2      101.79      121.26     40.60 o 
  10  11   2       45.28       40.73     30.80 o 
  11  11   2      331.70      332.83     57.70 o 
  12  11   2     1412.51     1562.28    121.66 o 
  13  11   2      559.60      586.08     81.50 o 
  14  11   2      509.31      760.21     85.57 o 
   0  12   2     9807.00     9417.49    994.18 o 
   1  12   2     3479.99     3186.08    129.95 o 
   2  12   2     1018.57      950.32    115.68 o 
   3  12   2     1711.04     1594.61    132.53 o 
   4  12   2     3480.76     3321.51    146.97 o 
   5  12   2     1954.74     1782.98     86.68 o 
   6  12   2     2732.13     2769.36    114.22 o 
   7  12   2     1988.43     1774.10     91.90 o 
   8  12   2      320.63      324.92     42.99 o 
   9  12   2      459.06      439.59     58.10 o 
  10  12   2     1613.29     1529.42    113.82 o 
  11  12   2      900.05      741.46     79.26 o 
  12  12   2      354.12      441.31     75.41 o 
  13  12   2      481.65      385.21     65.17 o 
  14  12   2       69.95       45.30     48.15 o 
   1  13   2     2778.59     2686.97    113.52 o 
   2  13   2     2068.52     1949.91     92.22 o 
   3  13   2      242.98      225.42     31.19 o 
   4  13   2      879.67      725.78     52.56 o 
   5  13   2     1388.02     1357.18     73.29 o 
   6  13   2     1274.66     1216.93     58.82 o 
   7  13   2     1421.58     1293.99     81.71 o 
   8  13   2     1081.28     1051.65     89.38 o 
   9  13   2      289.70      295.80     74.71 o 
  10  13   2      355.50      294.01     62.23 o 
  11  13   2      878.99      873.04     88.22 o 
  12  13   2      431.59      503.89    133.49 o 
  13  13   2      362.15      363.32     65.49 o 
   0  14   2     3773.94     3369.58    287.92 o 
   1  14   2      933.01     1017.73     58.43 o 
   2  14   2      906.32      880.41     56.68 o 
   3  14   2     5237.09     5115.57    210.44 o 
   4  14   2     1139.56     1202.82    157.09 o 
   5  14   2      792.49      827.17     56.34 o 
   6  14   2     2337.32     2193.97    106.88 o 
   7  14   2     2634.97     2598.98    238.75 o 
   8  14   2      288.41      318.21     95.25 o 
   9  14   2      824.76      896.83     84.07 o 
  10  14   2      546.11      500.57     65.39 o 
  11  14   2      522.51      493.90     67.72 o 
  12  14   2      523.42      602.99     93.13 o 
   1  15   2      378.74      346.08     54.51 o 
   2  15   2      432.72      423.09     39.93 o 
   3  15   2      103.87       76.69     23.83 o 
   4  15   2      140.05      104.57     36.01 o 
   5  15   2      207.88      261.60     42.00 o 
   6  15   2      667.05      629.94     59.96 o 
   7  15   2      185.47      147.10     46.50 o 
   8  15   2      350.72      182.59     50.79 o 
   9  15   2      122.11       89.99     47.83 o 
  10  15   2      569.34      634.14    101.20 o 
  11  15   2      170.03      202.05     80.79 o 
   0  16   2     1500.23     1515.89    115.95 o 
   1  16   2     2702.36     2702.33    154.94 o 
   2  16   2     1234.80     1227.42     73.37 o 
   3  16   2     4805.92     4723.81    200.35 o 
   4  16   2      635.21      653.10     54.59 o 
   5  16   2      302.62      284.38     48.95 o 
   6  16   2      389.82      442.28     62.48 o 
   7  16   2     2040.72     1786.06    150.28 o 
   8  16   2      372.95      302.66     62.11 o 
   9  16   2      682.06      769.85    113.73 o 
  10  16   2      193.74      344.41     72.08 o 
  11  16   2       65.44       -6.19     65.41 o 
   1  17   2       20.01       17.33     24.60 o 
   2  17   2       94.03      119.45     29.78 o 
   3  17   2       27.82       10.50     24.83 o 
   4  17   2      323.01      380.18     48.57 o 
   5  17   2       41.90       76.11     32.25 o 
   6  17   2      100.77      162.42     74.00 o 
   7  17   2       80.60       42.47     43.45 o 
   8  17   2       86.72      102.94     54.00 o 
   9  17   2       40.80      -46.94     46.40 o 
   0  18   2     1099.02     1164.07    164.45 o 
   1  18   2     1655.54     1497.64     87.82 o 
   2  18   2       55.46       80.54     28.27 o 
   3  18   2     1351.67     1420.92     98.41 o 
   4  18   2      206.76      178.85     38.09 o 
   5  18   2      372.85      335.93     50.52 o 
   6  18   2      628.32      653.02     88.29 o 
   7  18   2     1259.07     1290.50    130.29 o 
   8  18   2       71.38       85.21     63.58 o 
   1  19   2      224.42      271.46     51.33 o 
   2  19   2      137.09      125.47     35.89 o 
   3  19   2        6.31       14.51     30.39 o 
   4  19   2       94.93      179.34     42.51 o 
   5  19   2      300.99      242.07     48.75 o 
   6  19   2       78.46      153.31     67.88 o 
   7  19   2      174.27      229.91     78.74 o 
   0  20   2     1769.42     1942.35    148.98 o 
   1  20   2       19.35       43.29     48.87 o 
   2  20   2      321.15      265.53     44.53 o 
   3  20   2       32.56        7.20     33.05 o 
   4  20   2      458.29      513.92     63.02 o 
   2   0   3     2841.82     2763.67    222.97 o 
   4   0   3     6226.02     6099.69    318.64 o 
   6   0   3    11979.15    12306.65    649.64 o 
   8   0   3     2687.55     2531.41    157.70 o 
  10   0   3     3806.89     3549.19    333.84 o 
  12   0   3     1939.71     1565.65    233.80 o 
  14   0   3     1805.91     1399.66    135.71 o 
  16   0   3     1040.34      874.58    179.68 o 
   2   1   3     7929.26     8171.75    527.66 o 
   3   1   3    82870.05    84273.42   2766.23 o 
   4   1   3    13552.86    13887.28    457.55 o 
   5   1   3     2054.87     2055.22     88.01 o 
   6   1   3       97.75      130.27     19.58 o 
   7   1   3    12033.09    12059.93    524.83 o 
   8   1   3      686.36      669.85     47.58 o 
   9   1   3    11202.83    10567.66    411.27 o 
  10   1   3     2737.23     2611.76    122.80 o 
  11   1   3     4482.10     3858.88    213.80 o 
  12   1   3       88.62       53.22     31.79 o 
  13   1   3     1048.81      915.97     84.82 o 
  14   1   3       28.49       52.82     31.53 o 
  15   1   3      473.66      402.62     53.29 o 
  16   1   3      420.24      386.48    102.52 o 
   1   2   3     6965.50     7240.70    315.42 o 
   2   2   3     3607.45     3453.73    231.60 o 
   3   2   3      669.63      744.61     33.06 o 
   4   2   3     2035.27     1934.41     69.87 o 
   5   2   3     3760.43     3734.25    133.54 o 
   6   2   3     2335.55     2126.16     89.39 o 
   7   2   3     4376.06     4079.53    153.53 o 
   8   2   3     1029.25      859.61     76.78 o 
   9   2   3      577.86      670.26     57.52 o 
  10   2   3     1980.25     1776.06    144.96 o 
  11   2   3     1656.10     1486.12    178.55 o 
  12   2   3     1219.91     1143.61     97.52 o 
  13   2   3      825.47      841.18     82.99 o 
  14   2   3      603.64      625.13     75.08 o 
  15   2   3      249.99      254.25     45.55 o 
  16   2   3      734.53      794.70    125.95 o 
   0   3   3     7395.50     7596.78    411.88 o 
   1   3   3    13994.69    15428.83    667.94 o 
   2   3   3    16588.83    15392.83    577.32 o 
   3   3   3     4766.27     4889.04    397.18 o 
   4   3   3    23839.83    23730.08    712.76 o 
   5   3   3       90.21       79.75      9.62 o 
   6   3   3     3246.81     3230.38    120.68 o 
   7   3   3     9982.89     9708.03    427.19 o 
   8   3   3     3274.83     2913.34    131.74 o 
   9   3   3      197.44      332.00     90.88 o 
  10   3   3    11901.18    11190.14    444.42 o 
  11   3   3     1670.82     1614.93    138.24 o 
  12   3   3       99.97       57.77     29.10 o 
  13   3   3      941.40      954.77    185.23 o 
  14   3   3      144.78      176.69     51.60 o 
  15   3   3      347.76      335.06     62.68 o 
  16   3   3     1578.01     2101.40    289.77 o 
   1   4   3     3061.29     2951.62    106.17 o 
   2   4   3    28370.44    29992.16   1100.84 o 
   3   4   3      619.28      733.85     41.60 o 
   4   4   3     3662.78     3607.55    127.96 o 
   5   4   3     3375.03     3342.74    125.55 o 
   6   4   3     5033.62     4876.21    200.42 o 
   7   4   3     2609.74     2304.93    108.16 o 
   8   4   3     4990.77     4723.05    200.51 o 
   9   4   3      933.88      866.26     63.60 o 
  10   4   3       67.72       15.99     23.88 o 
  11   4   3     1437.01     1430.74     89.36 o 
  12   4   3     1470.72     1374.01     94.61 o 
  13   4   3     1367.14     1341.77    112.95 o 
  14   4   3      251.24      261.84     96.90 o 
  15   4   3      181.94      207.13     48.89 o 
  16   4   3      326.15      287.34     85.06 o 
   0   5   3    21088.69    21993.38   1160.07 o 
   1   5   3     4391.45     4299.66    149.38 o 
   2   5   3     2507.55     2466.77    104.39 o 
   3   5   3    12764.75    11408.96    415.13 o 
   4   5   3     8894.53     9026.36    346.28 o 
   5   5   3     1246.36     1162.39     53.05 o 
   6   5   3     6466.15     6260.26    257.32 o 
   7   5   3     6061.46     5857.02    242.70 o 
   8   5   3      115.98      241.44     34.06 o 
   9   5   3     8687.73     8095.74    336.77 o 
  10   5   3     2894.19     2837.21    154.65 o 
  11   5   3     1002.52      857.89     69.50 o 
  12   5   3      474.31      478.05     53.52 o 
  13   5   3      200.10      266.64     45.80 o 
  14   5   3      182.25      206.18     50.22 o 
  15   5   3     2145.82     2197.45    216.01 o 
  16   5   3      271.73      207.24     81.17 o 
   1   6   3      578.51      607.50     69.64 o 
   2   6   3    25606.89    25408.32    843.56 o 
   3   6   3      237.65      216.74     25.56 o 
   4   6   3    10224.73    10021.61    376.25 o 
   5   6   3     1135.84     1284.03    158.33 o 
   6   6   3     4303.72     4386.46    178.84 o 
   7   6   3      526.83      526.47     47.17 o 
   8   6   3    12809.95    12312.99    485.66 o 
   9   6   3      406.24      392.21     44.04 o 
  10   6   3      266.93      266.58     37.80 o 
  11   6   3       93.59       98.80     31.38 o 
  12   6   3     1943.28     1994.51    159.60 o 
  13   6   3      185.99      255.16     46.50 o 
  14   6   3      983.60      928.86     95.06 o 
  15   6   3      106.70      101.07     45.08 o 
  16   6   3       25.52       46.79     73.70 o 
   0   7   3     5795.62     5208.08    239.79 o 
   1   7   3      505.98      585.68     60.33 o 
   2   7   3     3503.41     3387.26    135.46 o 
   3   7   3     7155.82     6663.65    251.57 o 
   4   7   3     1946.25     1765.94     81.12 o 
   5   7   3      572.92      552.53     36.37 o 
   6   7   3     3624.93     3281.43    155.99 o 
   7   7   3      738.32      784.67     58.61 o 
   8   7   3     5904.49     5602.72    242.29 o 
   9   7   3     3219.95     3181.54    222.00 o 
  10   7   3      395.95      409.05     52.49 o 
  11   7   3     1277.74     1238.09     86.01 o 
  12   7   3       11.99       26.15     32.18 o 
  13   7   3      472.65      377.16     52.02 o 
  14   7   3     1078.63     1101.87     89.83 o 
  15   7   3     1175.03     1194.30    119.80 o 
   1   8   3    12420.54    11895.27    409.74 o 
   2   8   3    13757.22    14351.53    523.89 o 
   3   8   3     1373.22     1349.53     66.28 o 
   4   8   3     2007.71     1847.55     82.94 o 
   5   8   3     8974.04     8753.89    300.38 o 
   6   8   3     1495.39     1463.76     80.97 o 
   7   8   3     2411.22     2323.64    111.76 o 
   8   8   3     3065.27     3248.20    266.95 o 
   9   8   3     2465.63     2583.87    126.08 o 
  10   8   3      307.51      333.51     43.75 o 
  11   8   3     1356.71     1256.55     90.23 o 
  12   8   3     1111.37     1077.93     85.38 o 
  13   8   3       21.81       -1.19     31.84 o 
  14   8   3      379.78      524.16     80.96 o 
  15   8   3      456.41      469.94     62.18 o 
   0   9   3      796.81      729.79     68.27 o 
   1   9   3     1708.26     1480.12     71.85 o 
   2   9   3     5223.62     4608.52    160.13 o 
   3   9   3     2861.64     3063.22    191.45 o 
   4   9   3     3350.77     3055.50    125.24 o 
   5   9   3     4336.60     4107.56    167.53 o 
   6   9   3      322.14      302.19     36.13 o 
   7   9   3      678.19      678.45     56.18 o 
   8   9   3     2983.48     3130.78    167.30 o 
   9   9   3       34.24      145.05     30.46 o 
  10   9   3     1714.80     1549.29     97.98 o 
  11   9   3     1176.49     1317.06     91.92 o 
  12   9   3      440.82      441.19     56.15 o 
  13   9   3      417.17      462.58     78.12 o 
  14   9   3      737.77      828.95     77.72 o 
  15   9   3       86.37      124.00     46.44 o 
   1  10   3    12036.31    11200.40    474.38 o 
   2  10   3      849.89      834.56     81.35 o 
   3  10   3     1668.62     1570.91     75.23 o 
   4  10   3      418.44      481.22     38.37 o 
   5  10   3    12027.27    11467.20    435.30 o 
   6  10   3     1569.11     1494.74     94.07 o 
   7  10   3      803.29      772.89     62.25 o 
   8  10   3      117.28      136.42     44.88 o 
   9  10   3     2259.39     2281.55    117.46 o 
  10  10   3      182.16      244.62     41.53 o 
  11  10   3     2329.33     2346.49    122.73 o 
  12  10   3      218.45      247.47     44.25 o 
  13  10   3       14.92        8.94     34.54 o 
  14  10   3       64.10       93.81     44.63 o 
   0  11   3     1815.51     1513.37    108.86 o 
   1  11   3      777.77      657.33     44.71 o 
   2  11   3      904.56      964.56     59.59 o 
   3  11   3     9092.88     8949.82    337.07 o 
   4  11   3     1877.43     1969.60    146.92 o 
   5  11   3      351.39      341.30     34.30 o 
   6  11   3      908.99      795.72     70.62 o 
   7  11   3      899.61      826.63     62.52 o 
   8  11   3      472.74      416.89     46.43 o 
   9  11   3     2471.64     2440.39    123.46 o 
  10  11   3      423.18      457.34     52.86 o 
  11  11   3      611.94      647.99     68.41 o 
  12  11   3     1186.11     1121.72     89.04 o 
  13  11   3       45.89       42.28     42.21 o 
  14  11   3      176.84      184.31     58.72 o 
   1  12   3     2564.91     2599.90    125.25 o 
   2  12   3     1806.87     1607.40     76.78 o 
   3  12   3      222.22      230.19     32.40 o 
   4  12   3     2616.28     2397.86    108.87 o 
   5  12   3     3307.70     3259.75    139.99 o 
   6  12   3      189.23      165.76     32.68 o 
   7  12   3      210.30      241.69     38.57 o 
   8  12   3     1302.75     1260.95     83.85 o 
   9  12   3     1177.25     1296.90     89.57 o 
  10  12   3      696.31      742.23     69.49 o 
  11  12   3      406.85      477.36     67.14 o 
  12  12   3       91.61       76.83     43.10 o 
  13  12   3       92.37       48.38     57.73 o 
   0  13   3     1814.97     1741.04    134.91 o 
   1  13   3     2257.98     2337.16    109.44 o 
   2  13   3     1496.10     1466.99     72.75 o 
   3  13   3     2991.56     2912.33    122.52 o 
   4  13   3     3764.32     3522.11    151.73 o 
   5  13   3      161.35      193.26     29.71 o 
   6  13   3      437.42      362.17     41.08 o 
   7  13   3     1404.06     1308.45    147.05 o 
   8  13   3      171.29      201.13     51.49 o 
   9  13   3      796.29      638.33     81.69 o 
  10  13   3     1536.25     1630.38    123.85 o 
  11  13   3        6.22       57.27     42.37 o 
  12  13   3      366.70      358.29     64.74 o 
   1  14   3      786.30      769.93     54.39 o 
   2  14   3      830.70      816.54     56.76 o 
   3  14   3     1058.68     1035.19     63.28 o 
   4  14   3      813.93      808.32     62.58 o 
   5  14   3      245.72      244.85     34.02 o 
   6  14   3      243.84      194.54     34.79 o 
   7  14   3      291.45      280.94     45.71 o 
   8  14   3      973.68      755.00     94.89 o 
   9  14   3      374.07      351.40     66.58 o 
  10  14   3      133.75       86.80     46.09 o 
  11  14   3       47.78       15.73     44.73 o 
  12  14   3      162.60      142.70     67.77 o 
   0  15   3     4361.28     4114.03    250.37 o 
   1  15   3      772.33      876.55     59.93 o 
   2  15   3      967.48     1017.99     66.37 o 
   3  15   3      178.65      168.63     32.52 o 
   4  15   3     2722.69     2798.06    155.23 o 
   5  15   3      908.71      966.82     66.02 o 
   6  15   3     1837.75     1867.84    146.97 o 
   7  15   3     1329.04     1266.14    119.26 o 
   8  15   3       48.40        4.58     35.60 o 
   9  15   3      158.25      154.04     49.44 o 
  10  15   3     1103.65     1013.09    117.09 o 
  11  15   3      158.69      181.97     65.05 o 
   1  16   3      584.63      552.40     49.12 o 
   2  16   3        6.73       53.46     27.81 o 
   3  16   3       17.52       36.34     42.54 o 
   4  16   3       26.85       48.93     24.81 o 
   5  16   3      355.88      276.30     44.25 o 
   6  16   3       54.78       38.17     31.97 o 
   7  16   3      564.16      492.20     73.88 o 
   8  16   3        0.61      -10.26     36.79 o 
   9  16   3      230.41      286.04     64.65 o 
  10  16   3       12.35       33.51     55.42 o 
   0  17   3     4213.51     4352.51    262.92 o 
   1  17   3       63.04       57.13     28.08 o 
   2  17   3       49.04       31.07     24.56 o 
   3  17   3      733.24      661.41     55.97 o 
   4  17   3      236.36      229.85     37.89 o 
   5  17   3       96.86       81.36     36.62 o 
   6  17   3     2872.39     2901.71    201.98 o 
   7  17   3       19.32       71.34     44.21 o 
   8  17   3      512.12      451.16     78.92 o 
   9  17   3      266.19      204.42     98.81 o 
   1  18   3       67.30      114.06     31.17 o 
   2  18   3      148.83      154.06     32.24 o 
   3  18   3      127.47      175.06     34.75 o 
   4  18   3       40.42       31.12     27.28 o 
   5  18   3       76.10       64.02     39.88 o 
   6  18   3       42.86       73.32     49.15 o 
   7  18   3       55.02       28.25     57.14 o 
   0  19   3      945.21     1032.75    159.96 o 
   1  19   3      964.54      880.33     84.50 o 
   2  19   3      236.57      290.07     68.65 o 
   3  19   3      286.43      295.20     42.14 o 
   4  19   3      186.05      103.46     40.02 o 
   5  19   3      226.71      283.86     90.38 o 
   1  20   3      234.29      328.72     46.05 o 
   2  20   3      121.59      159.28     40.71 o 
   2   0   4    15327.84    16416.75   1233.47 o 
   4   0   4    35877.45    36378.57   1915.93 o 
   6   0   4     5392.05     5071.13    508.88 o 
   8   0   4      849.70      976.01    145.81 o 
  10   0   4    11803.53    11036.76    913.39 o 
  12   0   4      352.49      231.34     87.44 o 
  14   0   4      140.01       81.10     51.29 o 
  16   0   4     1070.81     1000.26    131.09 o 
   2   1   4     1412.11     1290.33    105.53 o 
   3   1   4     2830.79     2683.06    103.86 o 
   4   1   4     1403.09     1342.33     57.72 o 
   5   1   4     2171.74     2053.63    155.85 o 
   6   1   4      385.13      438.25     35.83 o 
   7   1   4     2736.65     2667.47    135.60 o 
   8   1   4      799.10      805.71     67.31 o 
   9   1   4     2774.68     2745.44    153.04 o 
  10   1   4      313.26      335.56     53.23 o 
  11   1   4     1318.18     1360.85    110.04 o 
  12   1   4      181.22      200.55     48.32 o 
  13   1   4     1875.54     1585.67    122.58 o 
  14   1   4      291.07      229.89     45.09 o 
  15   1   4      478.27      348.42     54.31 o 
  16   1   4       95.29      109.54     51.25 o 
   0   2   4    18082.78    18593.46   1363.05 o 
   1   2   4     3429.99     3778.01    261.02 o 
   2   2   4     4867.43     4933.68    199.01 o 
   3   2   4    21834.29    22160.59    723.46 o 
   4   2   4    18248.14    17924.77    550.57 o 
   5   2   4     1264.85     1383.76     61.92 o 
   6   2   4     4426.66     4341.92    211.68 o 
   7   2   4     1490.39     1659.02     89.28 o 
   8   2   4      340.65      392.79     40.86 o 
   9   2   4     6468.33     6308.22    261.68 o 
  10   2   4     5160.71     4629.05    249.34 o 
  11   2   4      719.38      707.16     75.86 o 
  12   2   4      163.11      144.11     44.83 o 
  13   2   4      436.25      410.22     62.94 o 
  14   2   4      290.52      219.98     51.75 o 
  15   2   4      734.46      737.45    104.37 o 
   1   3   4     4558.21     4522.78    303.55 o 
   2   3   4     4003.89     3877.09    153.90 o 
   3   3   4      881.04      807.14     42.49 o 
   4   3   4     3445.92     3362.24    113.94 o 
   5   3   4     6047.31     5737.38    227.75 o 
   6   3   4      368.93      402.67     39.53 o 
   7   3   4      166.28      183.62     28.86 o 
   8   3   4     3375.63     3072.89    141.59 o 
   9   3   4     3476.47     3229.76    151.95 o 
  10   3   4     1561.92     1472.37     92.76 o 
  11   3   4      182.33      214.81     62.04 o 
  12   3   4      167.96      135.90     43.48 o 
  13   3   4      691.66      607.80     76.02 o 
  14   3   4     1102.29      939.06     96.02 o 
  15   3   4      150.49      204.02     50.57 o 
   0   4   4     9526.01     9881.46    711.45 o 
   1   4   4      812.23      921.01     51.07 o 
   2   4   4     1966.85     2211.38     97.62 o 
   3   4   4    21144.13    21057.71    777.67 o 
   4   4   4      302.59      316.02     30.80 o 
   5   4   4      988.58     1103.27     65.72 o 
   6   4   4     3657.39     3687.73    159.58 o 
   7   4   4     2271.87     2356.13    111.07 o 
   8   4   4     5113.58     5025.49    213.28 o 
   9   4   4     5300.95     5422.36    220.60 o 
  10   4   4      152.80      175.22     43.43 o 
  11   4   4      648.22      701.92    106.14 o 
  12   4   4      245.31      215.70     73.95 o 
  13   4   4      809.39      707.54    132.40 o 
  14   4   4     1619.26     1377.44    118.46 o 
  15   4   4      570.30      603.08     79.92 o 
   1   5   4    11940.95    11420.77    387.12 o 
   2   5   4     1725.41     1926.50     96.48 o 
   3   5   4     1148.93     1257.89     61.39 o 
   4   5   4      885.09      854.68     50.99 o 
   5   5   4    11926.78    11472.72    448.64 o 
   6   5   4      695.26      678.95     55.31 o 
   7   5   4     1550.34     1355.83     80.02 o 
   8   5   4      410.23      378.61     41.55 o 
   9   5   4     2469.91     2302.01    120.97 o 
  10   5   4      907.40      902.81     72.01 o 
  11   5   4     1874.72     1639.46    104.42 o 
  12   5   4      262.74      259.39     73.82 o 
  13   5   4       33.99       34.75     37.67 o 
  14   5   4      440.57      402.63     65.60 o 
  15   5   4      409.68      324.97     64.41 o 
   0   6   4    10228.32    11107.85    477.14 o 
   1   6   4     4237.96     4019.81    141.50 o 
   2   6   4     6053.97     6281.44    245.34 o 
   3   6   4     1537.72     1516.28     97.00 o 
   4   6   4     1549.24     1395.95     68.25 o 
   5   6   4      318.01      403.77     74.81 o 
   6   6   4     3803.07     3731.65    166.16 o 
   7   6   4     3331.37     3145.05    140.80 o 
   8   6   4     5407.99     5302.79    224.39 o 
   9   6   4       24.88       91.95     31.92 o 
  10   6   4     1417.14     1471.49    119.43 o 
  11   6   4       65.39       49.81     39.24 o 
  12   6   4      483.30      457.43     57.56 o 
  13   6   4      732.49      658.66     88.43 o 
  14   6   4     1328.48     1154.54    152.18 o 
  15   6   4      132.71      119.10     52.84 o 
   1   7   4     9322.91     9186.92    345.47 o 
   2   7   4     4833.10     4987.51    248.65 o 
   3   7   4      853.15      933.07     55.28 o 
   4   7   4     1251.53     1254.38     67.36 o 
   5   7   4    10269.19    10239.13    454.27 o 
   6   7   4      933.89     1008.71     83.65 o 
   7   7   4     1144.23     1040.75     70.57 o 
   8   7   4     1528.91     1462.85    133.26 o 
   9   7   4     2444.45     2294.20    121.53 o 
  10   7   4       24.75       -6.79     25.76 o 
  11   7   4     1427.81     1431.39     98.21 o 
  12   7   4      437.92      451.03     55.48 o 
  13   7   4       25.40       42.58     38.50 o 
  14   7   4       40.26       55.75     42.41 o 
   0   8   4     2062.07     2112.06    152.39 o 
   1   8   4     6101.73     6243.77    247.51 o 
   2   8   4      153.23      149.63     25.62 o 
   3   8   4     3161.07     2926.33    126.02 o 
   4   8   4      565.47      600.52     43.63 o 
   5   8   4      963.51     1146.68    142.15 o 
   6   8   4     1407.98     1414.15     79.74 o 
   7   8   4     4326.66     4288.70    185.48 o 
   8   8   4      738.95      793.56     64.26 o 
   9   8   4     2796.46     3041.12    142.59 o 
  10   8   4      783.30      831.38     70.28 o 
  11   8   4       72.24       19.06     41.30 o 
  12   8   4      984.14      939.43     79.72 o 
  13   8   4      396.38      402.31     55.43 o 
  14   8   4       90.66      111.45     42.75 o 
   1   9   4     1743.03     1794.52     99.21 o 
   2   9   4     9244.64     8343.35    328.51 o 
   3   9   4       54.91       73.25     21.22 o 
   4   9   4     4793.44     4589.09    182.61 o 
   5   9   4     2522.56     2872.52    149.32 o 
   6   9   4     1414.45     1429.28     84.77 o 
   7   9   4      168.74      122.03     35.59 o 
   8   9   4     5148.23     4796.72    208.38 o 
   9   9   4      617.73      604.76     60.26 o 
  10   9   4       50.23       34.85     32.01 o 
  11   9   4      222.98      274.52     46.51 o 
  12   9   4      614.13      704.17     69.39 o 
  13   9   4       48.87       46.26     44.33 o 
  14   9   4      462.67      587.95    115.09 o 
   0  10   4      273.03      230.65     60.69 o 
   1  10   4     1049.08     1000.86     58.33 o 
   2  10   4     2510.41     2742.90    119.89 o 
   3  10   4     1594.32     1565.69     86.36 o 
   4  10   4     4396.57     4800.96    213.48 o 
   5  10   4      137.06      173.29     39.93 o 
   6  10   4      631.56      722.56    129.45 o 
   7  10   4      833.15      802.31     65.91 o 
   8  10   4      498.81      506.18     53.68 o 
   9  10   4     1244.77     1288.28     87.59 o 
  10  10   4     1434.96     1451.07    136.14 o 
  11  10   4      270.12      318.65     49.76 o 
  12  10   4      406.24      510.14     71.00 o 
  13  10   4      487.11      430.99     58.48 o 
   1  11   4      602.54      618.58     57.52 o 
   2  11   4     5842.20     5339.01    247.46 o 
   3  11   4      325.35      357.88     36.25 o 
   4  11   4     1618.49     1635.36    193.67 o 
   5  11   4      320.96      333.68     54.84 o 
   6  11   4     1299.29     1120.61     86.88 o 
   7  11   4      718.03      729.97    101.50 o 
   8  11   4     2222.36     2069.84    267.47 o 
   9  11   4      167.58      178.84     38.22 o 
  10  11   4       13.36       52.02     31.96 o 
  11  11   4      137.92      165.76     41.52 o 
  12  11   4      737.07      686.35     70.35 o 
  13  11   4      325.71      464.22     72.67 o 
   0  12   4     1789.27     1782.98    125.09 o 
   1  12   4       89.62      102.65     23.36 o 
   2  12   4     1899.97     1768.72     87.89 o 
   3  12   4     3202.12     3122.16    163.60 o 
   4  12   4     3035.08     3020.92    155.92 o 
   5  12   4     1930.67     2065.15    138.01 o 
   6  12   4     1008.73      748.43     74.17 o 
   7  12   4      148.05      131.01     36.89 o 
   8  12   4      373.70      453.76     70.72 o 
   9  12   4      357.38      411.17     79.67 o 
  10  12   4      976.55      986.24     90.94 o 
  11  12   4     1104.98     1216.47    212.19 o 
  12  12   4      180.82      181.53     46.09 o 
   1  13   4     1893.05     1787.23    132.49 o 
   2  13   4     1199.71     1158.72    181.23 o 
   3  13   4      297.75      245.80     33.49 o 
   4  13   4      425.54      437.02     75.25 o 
   5  13   4     1042.29      984.00     99.87 o 
   6  13   4      692.69      707.68     69.49 o 
   7  13   4      665.86      510.41     62.15 o 
   8  13   4      440.64      421.64     74.78 o 
   9  13   4      161.55      155.17     43.89 o 
  10  13   4       85.56       79.51     39.79 o 
  11  13   4      746.29      811.82    136.46 o 
   0  14   4     2064.46     2016.87    144.35 o 
   1  14   4       87.59       86.16     24.69 o 
   2  14   4       10.81        9.56     22.64 o 
   3  14   4     4146.60     3927.74    171.17 o 
   4  14   4      151.96      152.81     38.28 o 
   5  14   4      466.88      419.39     55.26 o 
   6  14   4     1340.94     1144.17     81.50 o 
   7  14   4      219.90      175.55     37.48 o 
   8  14   4      184.03      166.61     42.72 o 
   9  14   4      755.69      717.54     76.86 o 
  10  14   4      134.21       97.06     52.50 o 
  11  14   4      516.97      325.60     86.98 o 
   1  15   4      134.98      150.57     30.54 o 
   2  15   4      256.75      240.21     35.69 o 
   3  15   4        1.71       31.23     24.94 o 
   4  15   4      281.05      163.80     62.78 o 
   5  15   4      308.89      279.75     48.40 o 
   6  15   4      484.57      441.23     52.23 o 
   7  15   4       43.14       76.25     31.56 o 
   8  15   4      113.56       73.28     36.11 o 
   9  15   4      111.83       82.57     43.58 o 
  10  15   4      347.75      202.07     73.40 o 
   0  16   4      622.30      829.01    174.88 o 
   1  16   4     1682.93     1530.50    183.23 o 
   2  16   4      677.17      660.84     56.43 o 
   3  16   4     1874.34     1682.07    105.84 o 
   4  16   4      520.59      532.23     63.50 o 
   5  16   4       42.39       63.68     37.05 o 
   6  16   4      320.52      349.32     81.94 o 
   7  16   4     1089.36     1187.70    103.87 o 
   8  16   4      342.36      238.18     56.66 o 
   1  17   4        4.76       46.39     28.21 o 
   2  17   4      435.82      459.19     64.86 o 
   3  17   4       33.96       39.24     29.49 o 
   4  17   4      226.76      296.76     50.65 o 
   5  17   4       55.96       87.35     36.51 o 
   6  17   4      122.80      113.70     61.36 o 
   7  17   4       50.67       73.55     48.18 o 
   0  18   4      375.52      470.71     75.85 o 
   1  18   4     1417.98     1484.98     91.19 o 
   2  18   4       80.90       58.03     30.04 o 
   3  18   4      110.96       62.79     37.52 o 
   4  18   4      195.20      103.13     45.45 o 
   5  18   4      270.49      295.34     62.87 o 
   1  19   4      149.69      184.89     58.19 o 
   2  19   4       70.69      103.13     36.01 o 
   2   0   5     2655.07     2971.80    270.29 o 
   4   0   5     5535.62     5555.23    301.08 o 
   6   0   5     3754.53     4123.32    345.75 o 
   8   0   5     2135.91     1955.12    214.32 o 
  10   0   5     1973.46     1502.06    211.22 o 
  12   0   5     1374.13     1269.89    212.61 o 
  14   0   5     1143.40      970.16    121.21 o 
   1   1   5     6706.49     6664.33    510.27 o 
   2   1   5     1684.18     1727.17    121.25 o 
   3   1   5    16377.24    15859.78    523.50 o 
   4   1   5     1303.93     1272.67     89.23 o 
   5   1   5     2122.00     2011.70    117.30 o 
   6   1   5     2337.77     2472.81    132.40 o 
   7   1   5     6839.06     6254.15    380.17 o 
   8   1   5      497.23      519.96     84.91 o 
   9   1   5     2625.61     2140.98    220.02 o 
  10   1   5      385.93      487.04     65.24 o 
  11   1   5     1543.04     1334.51    114.95 o 
  12   1   5      326.76      243.96     51.80 o 
  13   1   5      825.28      747.96     73.95 o 
  14   1   5      217.72      214.41     46.97 o 
  15   1   5       99.03       27.48     53.00 o 
   1   2   5     2277.74     2279.75    150.54 o 
   2   2   5     3465.45     3625.87    145.91 o 
   3   2   5      285.40      312.27     26.37 o 
   4   2   5      679.61      722.95     96.33 o 
   5   2   5     1913.87     1823.18     93.28 o 
   6   2   5     2845.02     2795.33    128.46 o 
   7   2   5     1221.71     1325.96     81.32 o 
   8   2   5     1025.71      945.52     86.28 o 
   9   2   5      194.00      121.64     47.83 o 
  10   2   5      421.42      449.42     63.90 o 
  11   2   5      882.60      710.00     80.59 o 
  12   2   5     1215.93     1088.51    102.06 o 
  13   2   5      497.38      481.16     72.47 o 
  14   2   5      289.97      286.55     48.98 o 
   0   3   5    12414.66    11739.33    638.25 o 
   1   3   5     4669.69     4585.43    479.18 o 
   2   3   5     3397.23     3465.27    142.14 o 
   3   3   5     2800.98     2620.83    162.77 o 
   4   3   5     5261.35     5380.26    286.04 o 
   5   3   5      251.85      271.17     35.18 o 
   6   3   5     7059.09     6595.47    266.44 o 
   7   3   5     2648.21     2604.23    121.71 o 
   8   3   5     1773.05     2014.54    105.61 o 
   9   3   5       49.69       35.17     33.09 o 
  10   3   5     1793.84     1717.34    126.73 o 
  11   3   5      447.68      381.94     61.92 o 
  12   3   5     1388.87     1138.99    104.74 o 
  13   3   5      430.42      389.60     99.48 o 
  14   3   5      318.75      210.73     56.68 o 
   1   4   5     2265.87     2273.45     92.67 o 
   2   4   5     6192.56     6126.04    240.50 o 
   3   4   5       90.94       44.25     37.44 o 
   4   4   5     1194.02     1056.06     68.22 o 
   5   4   5     1733.54     1580.59     87.61 o 
   6   4   5      953.63      937.98     67.00 o 
   7   4   5     2411.94     2269.21    109.93 o 
   8   4   5     2676.64     2783.54    181.59 o 
   9   4   5      362.77      362.32     45.38 o 
  10   4   5      275.16      265.89     53.71 o 
  11   4   5     1003.38      991.61     96.27 o 
  12   4   5      328.26      228.80     60.74 o 
  13   4   5      687.29      520.08     78.30 o 
  14   4   5       62.05      148.40     51.93 o 
   0   5   5     5785.99     5395.92    315.04 o 
   1   5   5     6571.57     6810.58    265.72 o 
   2   5   5      485.81      466.27     39.07 o 
   3   5   5      129.91      205.17     34.22 o 
   4   5   5     1803.91     1724.52    100.87 o 
   5   5   5     1652.65     1755.12     90.71 o 
   6   5   5     2809.89     2770.94    129.89 o 
   7   5   5     6544.54     6569.24    265.75 o 
   8   5   5       75.44       82.84     32.32 o 
   9   5   5     1221.28     1294.17    125.32 o 
  10   5   5      975.78      936.26     73.73 o 
  11   5   5      800.64      694.85     80.70 o 
  12   5   5      166.11      121.61     49.07 o 
  13   5   5     1448.89     1450.21    147.80 o 
  14   5   5       51.46      101.20     52.36 o 
   1   6   5      580.54      680.83    117.14 o 
   2   6   5     8693.54     8728.26    325.86 o 
   3   6   5      305.00      289.73     41.07 o 
   4   6   5     2473.18     2447.03    129.59 o 
   5   6   5      724.45      814.87     77.22 o 
   6   6   5     1078.29     1197.92     77.17 o 
   7   6   5        6.78       65.26     27.41 o 
   8   6   5     3784.79     3584.84    189.37 o 
   9   6   5      873.44      910.78     73.10 o 
  10   6   5      143.33      156.06     38.10 o 
  11   6   5       24.12       53.89     34.99 o 
  12   6   5      413.60      353.17     64.97 o 
  13   6   5      103.31      106.32     47.18 o 
  14   6   5      461.20      445.86     96.86 o 
   0   7   5     5859.90     6345.22    634.21 o 
   1   7   5     2521.88     2548.44    132.53 o 
   2   7   5     1389.34     1334.13     81.98 o 
   3   7   5     1017.53     1046.00     75.78 o 
   4   7   5      509.20      599.63     59.38 o 
   5   7   5     1037.60     1026.36     83.30 o 
   6   7   5     2233.89     2436.39    134.65 o 
   7   7   5     1683.30     1822.27    100.73 o 
   8   7   5     1578.16     1581.77     97.26 o 
   9   7   5     1318.62     1250.97     88.70 o 
  10   7   5      214.53      277.63     44.46 o 
  11   7   5      222.41      225.60     54.55 o 
  12   7   5      714.47      596.08     78.36 o 
  13   7   5      748.05      714.50     84.13 o 
   1   8   5     3695.46     3553.31    150.48 o 
   2   8   5     4571.11     4403.98    206.18 o 
   3   8   5      388.13      402.16     56.43 o 
   4   8   5     1057.21      970.06     94.78 o 
   5   8   5     3121.06     2717.32    131.78 o 
   6   8   5      613.18      741.15     63.30 o 
   7   8   5      410.26      356.85     46.47 o 
   8   8   5     1514.25     1389.87     93.36 o 
   9   8   5      440.19      379.00     49.34 o 
  10   8   5      200.80      234.37     43.44 o 
  11   8   5      562.81      485.23     57.46 o 
  12   8   5      380.67      380.47     55.02 o 
  13   8   5       14.05       36.55     47.01 o 
   0   9   5     4065.70     4136.28    235.95 o 
   1   9   5      304.24      267.23     66.84 o 
   2   9   5      309.90      371.90     40.92 o 
   3   9   5     3400.45     3526.37    204.22 o 
   4   9   5       54.35       45.15     30.77 o 
   5   9   5     1547.72     1321.02    191.12 o 
   6   9   5     2759.54     2600.79    144.63 o 
   7   9   5       76.76       75.00     31.50 o 
   8   9   5     1417.25     1408.95     92.73 o 
   9   9   5      436.58      360.62     48.44 o 
  10   9   5      138.93      128.24     54.00 o 
  11   9   5      663.73      808.39    114.96 o 
  12   9   5      798.96      758.89     84.47 o 
  13   9   5       19.65       54.88     45.32 o 
   1  10   5     3824.55     3866.76    158.22 o 
   2  10   5      225.71      304.84     41.49 o 
   3  10   5      494.43      483.19     64.04 o 
   4  10   5      228.25      189.84     46.76 o 
   5  10   5     3456.16     3549.64    288.15 o 
   6  10   5      227.89      178.56     41.73 o 
   7  10   5      659.32      682.99     70.67 o 
   8  10   5       65.75       98.40     35.59 o 
   9  10   5      970.16      926.69     84.10 o 
  10  10   5       95.92      109.51     37.35 o 
  11  10   5      728.44      713.83     71.11 o 
  12  10   5       95.23      190.96     47.73 o 
   0  11   5      149.26      226.93     47.93 o 
   1  11   5     1007.75      945.90     63.52 o 
   2  11   5      848.44      839.19     59.21 o 
   3  11   5     2005.96     2199.05    203.28 o 
   4  11   5     1753.52     1871.94    216.17 o 
   5  11   5      663.56      679.90     84.43 o 
   6  11   5      164.31      254.79     51.69 o 
   7  11   5      819.87      683.83     72.51 o 
   8  11   5      253.07      258.19     47.25 o 
   9  11   5      396.51      476.88     86.27 o 
  10  11   5      737.13      727.08     78.63 o 
  11  11   5      183.99      139.40     47.14 o 
   1  12   5     1311.05     1100.94     71.51 o 
   2  12   5      757.42      696.03     55.01 o 
   3  12   5      243.10      233.92     58.85 o 
   4  12   5      790.44      727.22     73.25 o 
   5  12   5     1472.74     1336.39    119.49 o 
   6  12   5      267.99      346.17     51.17 o 
   7  12   5       17.42       42.60     39.52 o 
   8  12   5      866.47      700.05     75.07 o 
   9  12   5      363.46      366.08     76.81 o 
  10  12   5      197.76      194.03     73.96 o 
  11  12   5      189.68      118.78     49.77 o 
   0  13   5      398.02      382.80     60.22 o 
   1  13   5      617.76      712.01     86.07 o 
   2  13   5      720.23      785.53     59.24 o 
   3  13   5     1021.01     1017.59     87.13 o 
   4  13   5     1829.30     1883.87    120.62 o 
   5  13   5      157.39      184.39     42.60 o 
   6  13   5      376.69      300.88     51.25 o 
   7  13   5      356.99      370.10     58.30 o 
   8  13   5      312.39      271.83     56.97 o 
   9  13   5      549.98      448.42     63.23 o 
  10  13   5      775.05      810.22     94.77 o 
   1  14   5      264.01      279.13     36.70 o 
   2  14   5      595.47      565.19     52.02 o 
   3  14   5      106.75       38.83     48.00 o 
   4  14   5      478.51      481.31     59.76 o 
   5  14   5      310.88      308.67     53.16 o 
   6  14   5      224.98      236.06     42.59 o 
   7  14   5      149.80       88.09     32.69 o 
   8  14   5      386.33      389.99     56.56 o 
   9  14   5      199.65      170.46     53.67 o 
   0  15   5     1766.94     1723.33    138.32 o 
   1  15   5      802.35      881.01     75.12 o 
   2  15   5      141.17       79.39     35.51 o 
   3  15   5      635.87      604.71     70.99 o 
   4  15   5      657.00      614.57     68.73 o 
   5  15   5      244.71      253.23     60.31 o 
   6  15   5      743.16      685.09     67.32 o 
   7  15   5      193.03      213.10     43.11 o 
   8  15   5       18.93       -4.48     36.03 o 
   1  16   5      272.42      299.25     42.26 o 
   2  16   5       43.44       30.69     38.47 o 
   3  16   5       89.06      110.13     39.02 o 
   4  16   5        1.62      -41.22     27.48 o 
   5  16   5      325.45      334.32     58.28 o 
   6  16   5        1.02      -19.79     33.33 o 
   0  17   5      973.74      896.89     97.28 o 
   1  17   5      226.96      153.62     36.86 o 
   2  17   5      354.29      312.77     55.89 o 
   3  17   5      139.38      122.78     49.61 o 
   4  17   5      536.71      548.77     73.09 o 
   2   0   6      404.41      425.69     99.12 o 
   4   0   6     2906.47     2741.87    254.05 o 
   6   0   6     6497.22     5939.74    523.73 o 
   8   0   6      798.76      700.78    142.72 o 
  10   0   6      829.18      711.30     97.28 o 
  12   0   6     1432.95     1207.75    133.83 o 
   1   1   6     2735.14     3113.23    154.05 o 
   2   1   6       31.81       67.09     37.91 o 
   3   1   6     1114.31     1233.36    109.98 o 
   4   1   6      698.71      654.03     63.87 o 
   5   1   6     2222.92     2093.89    159.03 o 
   6   1   6       32.76       44.53     32.00 o 
   7   1   6      701.78      645.46     73.36 o 
   8   1   6      228.83      325.34     56.81 o 
   9   1   6     1381.85     1147.03    189.37 o 
  10   1   6      139.17      226.34     67.84 o 
  11   1   6     1148.06     1015.10    118.41 o 
  12   1   6       58.76       19.98     34.72 o 
  13   1   6      528.29      547.91     69.17 o 
   0   2   6     3032.82     3506.82    287.76 o 
   1   2   6     5078.57     4909.63    232.19 o 
   2   2   6      903.99      798.45     74.58 o 
   3   2   6      227.56      270.44     50.24 o 
   4   2   6     2103.12     1976.11    100.22 o 
   5   2   6     1403.26     1278.47    101.19 o 
   6   2   6     2293.87     2428.34    170.15 o 
   7   2   6     2618.71     2902.63    166.06 o 
   8   2   6      452.77      452.84     66.58 o 
   9   2   6      198.74      198.19     51.11 o 
  10   2   6      629.25      706.11    110.45 o 
  11   2   6      209.50      182.06     52.32 o 
  12   2   6      168.21      213.48     54.03 o 
  13   2   6      949.73     1009.81    107.94 o 
   1   3   6     1097.57     1200.29     80.60 o 
   2   3   6     2607.43     2406.78    135.71 o 
   3   3   6      228.12      258.43     41.42 o 
   4   3   6     1450.95     1443.71     85.07 o 
   5   3   6     2047.86     1878.86    103.97 o 
   6   3   6      606.94      584.01     56.31 o 
   7   3   6       34.93       92.12     39.47 o 
   8   3   6      888.37      994.80     95.39 o 
   9   3   6      898.59      858.10    112.01 o 
  10   3   6      823.65      751.26     85.18 o 
  11   3   6      144.62      199.30     50.25 o 
  12   3   6      342.36      358.63     64.00 o 
  13   3   6      244.87      139.07     60.42 o 
   0   4   6     2639.22     2070.32    208.13 o 
   1   4   6     2669.64     2519.25    118.02 o 
   2   4   6      239.90      252.23     49.57 o 
   3   4   6     2278.79     2080.12    119.81 o 
   4   4   6     2047.23     2079.23    106.66 o 
   5   4   6     1179.06     1130.88     77.39 o 
   6   4   6     2274.31     2324.47    117.15 o 
   7   4   6     2991.05     3069.03    145.38 o 
   8   4   6      649.20      610.41    101.48 o 
   9   4   6      380.80      305.27     57.17 o 
  10   4   6      557.50      472.79    114.61 o 
  11   4   6       63.87      155.19     49.48 o 
  12   4   6      582.60      660.47     83.18 o 
  13   4   6      645.63      691.73     95.78 o 
   1   5   6     3007.73     2861.07    148.12 o 
   2   5   6      721.41      951.40    156.24 o 
   3   5   6      513.87      491.02     55.04 o 
   4   5   6      579.65      626.82     57.28 o 
   5   5   6     2318.22     2407.49    157.86 o 
   6   5   6      335.13      373.10     45.90 o 
   7   5   6      177.62      150.37     41.04 o 
   8   5   6      345.09      355.26     48.99 o 
   9   5   6      310.10      347.13    115.71 o 
  10   5   6      356.04      251.38     56.72 o 
  11   5   6      565.26      470.00     71.83 o 
  12   5   6      220.09      223.90     57.10 o 
  13   5   6       20.02       -5.90     59.67 o 
   0   6   6     5686.40     6157.25    338.85 o 
   1   6   6      417.86      392.51    118.43 o 
   2   6   6       80.86      113.71     40.71 o 
   3   6   6     1314.80     1301.86    142.26 o 
   4   6   6      516.99      614.51     66.47 o 
   5   6   6      541.74      620.98     58.84 o 
   6   6   6     3775.00     3671.26    168.56 o 
   7   6   6      187.07      197.94     42.07 o 
   8   6   6     1012.53      994.78     77.77 o 
   9   6   6      343.44      348.79     50.45 o 
  10   6   6      269.88      336.01     63.17 o 
  11   6   6      294.30      313.66     79.87 o 
  12   6   6     1396.13     1382.63    244.50 o 
   1   7   6     2064.29     2206.57    136.09 o 
   2   7   6     1033.31     1092.79    101.14 o 
   3   7   6       21.50       21.45     61.08 o 
   4   7   6      388.13      388.00     81.49 o 
   5   7   6     3703.90     3849.09    197.07 o 
   6   7   6      306.09      313.95     46.94 o 
   7   7   6      307.99      228.54     46.56 o 
   8   7   6      439.42      410.02     52.21 o 
   9   7   6      326.23      387.95     53.71 o 
  10   7   6       16.68      -39.56     36.16 o 
  11   7   6      690.85      622.60    124.55 o 
  12   7   6      180.55      221.93     64.91 o 
   0   8   6      789.00      949.14     99.27 o 
   1   8   6     2170.26     2158.12    103.03 o 
   2   8   6      547.56      510.12     70.29 o 
   3   8   6      453.50      488.82     72.60 o 
   4   8   6      591.08      734.50    186.10 o 
   5   8   6     1463.57     1376.19    120.76 o 
   6   8   6      723.51      711.60     75.85 o 
   7   8   6     1608.41     1666.18    119.38 o 
   8   8   6      442.27      402.69     77.62 o 
   9   8   6        9.68        5.29     30.34 o 
  10   8   6      502.44      501.35     60.76 o 
  11   8   6      565.71      499.56     78.16 o 
   1   9   6      542.84      595.65     51.42 o 
   2   9   6     2063.32     2067.19    172.77 o 
   3   9   6      160.76      119.23     45.14 o 
   4   9   6     1396.04     1321.26    124.37 o 
   5   9   6      425.19      542.96     96.68 o 
   6   9   6      516.80      631.35     71.51 o 
   7   9   6        5.82       19.36     32.88 o 
   8   9   6      797.96      736.53     79.61 o 
   9   9   6      151.99      154.29     45.26 o 
  10   9   6      121.63      109.48     53.65 o 
  11   9   6       33.09       89.68     51.19 o 
   0  10   6     2079.46     1943.60    146.52 o 
   1  10   6      831.60      978.46     89.99 o 
   2  10   6      741.52      759.02     74.97 o 
   3  10   6      608.10      581.17    153.16 o 
   4  10   6      607.74      700.84     86.48 o 
   5  10   6      331.03      347.58     55.13 o 
   6  10   6      700.18      726.42     78.26 o 
   7  10   6      799.60     1017.95    211.54 o 
   8  10   6      320.21      199.45     47.53 o 
   9  10   6      509.89      570.56     71.07 o 
  10  10   6      320.43      345.22     60.26 o 
   1  11   6      499.52      620.84     72.24 o 
   2  11   6     1806.11     1798.91    119.28 o 
   3  11   6      101.03      150.55     41.77 o 
   4  11   6      545.98      668.88     83.78 o 
   5  11   6      450.79      547.91     76.10 o 
   6  11   6      268.15      277.36     50.98 o 
   7  11   6       98.03      143.19     44.07 o 
   8  11   6      887.40      839.18     84.91 o 
   9  11   6       50.79       79.85     39.95 o 
  10  11   6       21.05       61.61     61.14 o 
   0  12   6      823.75      857.70     95.41 o 
   1  12   6      480.99      433.13     58.07 o 
   2  12   6      253.89      209.51     45.77 o 
   3  12   6     1291.23     1294.92    106.62 o 
   4  12   6      251.80      299.75     50.54 o 
   5  12   6      253.82      258.89     56.85 o 
   6  12   6      723.76      653.91     76.28 o 
   7  12   6      368.00      529.29     86.08 o 
   8  12   6       54.69       91.77     39.65 o 
   9  12   6      449.15      457.56     66.56 o 
   1  13   6      466.38      528.74     83.70 o 
   2  13   6      288.07      364.52     54.56 o 
   3  13   6       45.99       73.53     38.23 o 
   4  13   6      164.64       66.71     67.48 o 
   5  13   6      467.24      575.04    170.71 o 
   6  13   6      267.90      214.74     42.44 o 
   7  13   6      214.66      263.94     50.64 o 
   8  13   6       79.60       98.35     45.99 o 
   0  14   6       21.39       64.57     44.64 o 
   1  14   6      878.71      797.99     84.75 o 
   2  14   6      511.69      574.30     87.55 o 
   3  14   6      600.60      559.99    101.85 o 
   4  14   6      689.65      778.80     79.84 o 
   5  14   6      166.15      282.71     78.99 o 
   6  14   6       31.12       14.83     32.91 o 
   7  14   6      544.35      501.81     66.43 o 
   1  15   6      134.03      131.81     46.05 o 
   2  15   6      326.34      417.52     79.67 o 
   3  15   6       23.10       19.07     32.62 o 
   4  15   6      173.36      207.79     47.40 o 
   5  15   6      213.12      208.80     53.94 o 
   0  16   6      280.31      247.41    114.43 o 
   1  16   6      120.43      187.64     50.49 o 
   2  16   6      179.88      213.83     52.78 o 
   2   0   7     2208.89     2892.64    284.83 o 
   4   0   7      984.11     1183.22    173.49 o 
   6   0   7      776.15      933.18    169.16 o 
   8   0   7     1274.15     1213.68    184.78 o 
  10   0   7      574.27      622.34    239.36 o 
   0   1   7      710.19     1024.57    140.56 o 
   1   1   7     4128.63     4523.92    700.62 o 
   2   1   7       91.02      113.16     36.36 o 
   3   1   7      398.08      514.22    109.76 o 
   4   1   7      121.36      123.17     44.72 o 
   5   1   7      981.81      934.77     92.45 o 
   6   1   7     1038.55      939.09     96.16 o 
   7   1   7     3045.06     2960.18    470.92 o 
   8   1   7      192.84      213.17     51.83 o 
   9   1   7       30.94       57.52     44.53 o 
  10   1   7       35.02      154.44     71.06 o 
  11   1   7       22.40       47.69     38.86 o 
   1   2   7      648.84      821.12    218.80 o 
   2   2   7     1051.72     1149.79     89.22 o 
   3   2   7       78.73      129.82     53.67 o 
   4   2   7      634.14      802.22     84.99 o 
   5   2   7      518.25      589.00     76.05 o 
   6   2   7      829.29      786.50     90.63 o 
   7   2   7      295.94      331.12     63.98 o 
   8   2   7      619.17      811.95     88.77 o 
   9   2   7      121.41       83.28     45.89 o 
  10   2   7      231.55      233.99     54.53 o 
  11   2   7      429.69      491.65     74.39 o 
   0   3   7     6282.70     5736.41    463.42 o 
   1   3   7      409.20      489.44     63.83 o 
   2   3   7      213.44      191.46     42.57 o 
   3   3   7     1288.84     1405.22     92.56 o 
   4   3   7       73.17      265.86     44.39 o 
   5   3   7      233.63      279.44     60.27 o 
   6   3   7     3282.41     3159.47    186.53 o 
   7   3   7      375.82      315.08     60.09 o 
   8   3   7      326.92      248.44     56.23 o 
   9   3   7       60.96       32.00     38.40 o 
  10   3   7      113.56      180.95     53.40 o 
  11   3   7      319.90      397.74     69.47 o 
   1   4   7      781.89      940.91     97.57 o 
   2   4   7      980.45      958.76    111.33 o 
   3   4   7       99.95      115.41     35.18 o 
   4   4   7      278.45      329.06     49.24 o 
   5   4   7     1124.40     1331.19    121.77 o 
   6   4   7      268.81      308.98     60.06 o 
   7   4   7      404.40      392.55     65.32 o 
   8   4   7      396.96      402.89    105.64 o 
   9   4   7      243.96      270.07     76.52 o 
  10   4   7       55.02       57.39     40.38 o 
  11   4   7      307.18      385.03     75.26 o 
   1   5   7     2162.28     2054.17    142.53 o 
   2   5   7      110.74      151.58     49.17 o 
   3   5   7     1411.29     1873.09    191.89 o 
   4   5   7      317.52      434.43     63.34 o 
   5   5   7     1522.97     1609.69    136.64 o 
   6   5   7      664.74      697.01     68.52 o 
   7   5   7      775.05     1029.41    117.81 o 
   8   5   7       18.02       46.65     41.08 o 
   9   5   7      233.45      295.20     58.62 o 
  10   5   7      150.06      143.12     50.90 o 
  11   5   7      842.77      687.71     96.45 o 
   1   6   7      176.03      289.60     73.60 o 
   2   6   7     1650.11     1814.79    145.09 o 
   3   6   7       78.41      137.89     50.34 o 
   4   6   7      600.05      687.23     99.91 o 
   5   6   7      124.79      158.87     44.95 o 
   6   6   7      200.04      194.15     60.81 o 
   7   6   7       81.73      120.27     58.30 o 
   8   6   7      655.25      629.79     82.03 o 
   9   6   7      203.65      162.59     52.38 o 
  10   6   7       94.06       72.60     51.40 o 
   0   7   7      756.35      714.23    133.91 o 
   1   7   7      696.91      809.71     78.09 o 
   2   7   7      631.70      635.19     83.37 o 
   3   7   7     1175.93     1648.68    308.10 o 
   4   7   7     1197.10     1380.77    111.09 o 
   5   7   7      872.58      970.02     94.85 o 
   6   7   7      521.55      430.62     63.74 o 
   7   7   7      744.45      877.83     89.65 o 
   8   7   7       43.74       11.54     45.62 o 
   9   7   7      283.25      316.95    113.73 o 
  10   7   7      427.19      514.50    104.63 o 
   1   8   7      744.14      915.16     83.69 o 
   2   8   7      861.28     1073.87    109.84 o 
   3   8   7      113.00      145.63     52.04 o 
   4   8   7      197.16      250.11    100.66 o 
   5   8   7      647.02      595.49     74.62 o 
   6   8   7       96.30      122.88     44.33 o 
   7   8   7       88.85      123.48     44.32 o 
   8   8   7      355.60      425.58     70.77 o 
   9   8   7       92.64      169.40     69.85 o 
   0   9   7      979.34     1069.26    177.05 o 
   1   9   7      472.04      644.90     85.77 o 
   2   9   7      182.20      272.80     51.19 o 
   3   9   7      382.45      356.39     67.54 o 
   4   9   7      776.85      894.68    105.11 o 
   5   9   7      118.98      161.75     48.51 o 
   6   9   7      894.03      918.44     94.13 o 
   7   9   7      316.88      322.34     58.90 o 
   8   9   7       24.32       10.46     40.41 o 
   9   9   7      300.86      440.83     72.63 o 
   1  10   7      789.80      887.65    151.89 o 
   2  10   7      111.34      117.09     41.40 o 
   3  10   7       47.97       -4.09     34.04 o 
   4  10   7       66.81       59.39     43.76 o 
   5  10   7      796.78      876.21     93.10 o 
   6  10   7       47.60       74.60     44.01 o 
   7  10   7      134.08       72.87     42.76 o 
   8  10   7       89.26       28.06     47.12 o 
   0  11   7      697.92      671.86    141.64 o 
   1  11   7      994.56     1003.55     88.59 o 
   2  11   7      170.82      176.47     66.80 o 
   3  11   7       38.99        0.81     34.60 o 
   4  11   7      219.22      250.28     50.32 o 
   5  11   7      416.15      473.56     70.28 o 
   6  11   7      303.51      441.26     68.45 o 
   7  11   7      600.59      729.92     86.51 o 
   1  12   7      294.09      336.73     73.26 o 
   2  12   7      243.27      352.65     96.86 o 
   3  12   7       65.19       45.78     35.01 o 
   4  12   7      293.93      309.09     55.60 o 
   5  12   7      344.32      367.97     56.81 o 
   6  12   7       87.89       97.37     50.43 o 
   0  13   7     1091.02     1261.61    201.02 o 
   1  13   7      111.73      137.51     78.16 o 
   2  13   7      222.83      195.01     65.93 o 
   3  13   7      170.57      244.23     53.03 o 
   4  13   7      122.45       92.67     44.83 o 
   1  14   7      161.86      250.51     81.92 o 
   2  14   7      267.09      308.60     69.22 o 
   2   0   8      875.28     1075.23    133.35 o 
   4   0   8      793.49      952.25    126.08 o 
   6   0   8     1558.65     1350.90    296.04 o 
   8   0   8      591.57      617.74     98.46 o 
   1   1   8      814.04     1368.31    192.05 o 
   2   1   8      117.02      206.56     64.84 o 
   3   1   8      239.36      453.96     81.46 o 
   4   1   8       71.44      103.07     49.84 o 
   5   1   8      805.22      916.65     99.26 o 
   6   1   8       15.45        0.99     47.77 o 
   7   1   8      200.55      232.39     56.23 o 
   8   1   8      142.87      223.89     47.09 o 
   9   1   8      418.39      378.00     60.05 o 
   1   2   8     1018.66      863.75    143.34 o 
   2   2   8       50.01       64.55     68.59 o 
   3   2   8     1154.52     1742.38    222.13 o 
   4   2   8      219.11      350.96     88.59 o 
   5   2   8      634.67      561.04    111.06 o 
   6   2   8      431.23      381.99     70.69 o 
   7   2   8      442.10      346.68    115.35 o 
   8   2   8      188.60      185.35     53.44 o 
   9   2   8      515.15      618.54     86.38 o 
   1   3   8      267.15      178.13     89.38 o 
   2   3   8      476.22      768.96    191.52 o 
   3   3   8       79.50       93.15     69.34 o 
   4   3   8      387.03      693.50    119.14 o 
   5   3   8      337.55      362.92     68.85 o 
   6   3   8       71.46      136.18     52.84 o 
   7   3   8        2.88       39.15     45.24 o 
   8   3   8      277.15      346.55     65.11 o 
   9   3   8      126.11      186.31     61.96 o 
   0   4   8       18.94       28.45     68.04 o 
   1   4   8      652.12      807.93    144.73 o 
   2   4   8      872.78      955.29    122.85 o 
   3   4   8      657.12     1032.64    110.17 o 
   4   4   8     1464.88     1833.57    371.26 o 
   5   4   8      373.35      451.56     91.38 o 
   6   4   8       72.31       40.79     89.45 o 
   7   4   8      387.64      334.80     80.86 o 
   8   4   8       34.54      -12.48     44.68 o 
   1   5   8      409.13      349.31    113.50 o 
   2   5   8      298.38      393.33     76.78 o 
   3   5   8       53.54       59.28     48.76 o 
   4   5   8      144.30      159.91     73.28 o 
   5   5   8      539.74      643.40    109.61 o 
   6   5   8      140.21      152.10     63.00 o 
   7   5   8       25.74      -26.11     46.96 o 
   8   5   8      131.43      143.04     72.28 o 
   0   6   8      197.85      210.76     87.52 o 
   1   6   8       87.39      116.96    132.52 o 
   2   6   8      718.86     1049.16    273.77 o 
   3   6   8      566.18      623.68    186.26 o 
   4   6   8     1397.12     2130.61    495.37 o 
   5   6   8      198.47      290.33    222.74 o 
   6   6   8      407.25      499.35     92.52 o 
   7   6   8       34.60       82.43     75.61 o 
   1   7   8      369.66      289.46     95.48 o 
   2   7   8      179.03      248.64     96.33 o 
   3   7   8       26.26      -13.32     40.68 o 
   4   7   8       46.46       -0.83     42.36 o 
   5   7   8      374.55      635.46     82.51 o 
   6   7   8       57.04       12.43     49.61 o 
   7   7   8       74.41       74.65     70.99 o 
   0   8   8      457.91      460.33    119.06 o 
   1   8   8      145.05      319.07    148.37 o 
   2   8   8       65.85       82.58     67.42 o 
   3   8   8     1168.40     1378.32    152.15 o 
   4   8   8      116.50      279.09     62.43 o 
   5   8   8      454.18      534.79    102.00 o 
   6   8   8      367.19      524.47     78.29 o 
   1   9   8       60.43      143.79     58.26 o 
   2   9   8      350.81      476.14     85.88 o 
   3   9   8       22.32       34.59     47.22 o 
   4   9   8      266.14      406.70     71.55 o 
   5   9   8      102.28      155.18     53.07 o 
   0  10   8      643.35      648.51    144.58 o 
   1  10   8      153.90       79.77     52.54 o 
   2  10   8      275.55      286.81     69.81 o 
   3  10   8      338.10      436.57     64.80 o 
   4  10   8      142.29      168.17     46.12 o 
   1  11   8      128.31      207.73     76.88 o 
   4   0   9      228.65      272.55     87.11 o 
   1   1   9      169.07      173.65    163.75 o 
   2   1   9      136.01      248.80    166.84 o 
   3   1   9      490.24      934.42    208.90 o 
   4   1   9      196.16      189.90     64.64 o 
   5   1   9       34.32       33.14     43.89 o 
   1   2   9      149.41      439.92    188.34 o 
   2   2   9      372.89     1158.79    252.35 o 
   3   2   9        7.85      103.76    136.54 o 
   4   2   9       89.29      150.48     83.40 o 
   1   3   9      109.42      114.12    177.82 o 
   2   3   9      441.91     1143.94    267.04 o 
   3   3   9      126.41      285.44    160.04 o 
   4   3   9      429.47      577.67    115.73 o 
   2   4   9      130.43      594.08    219.57 o 
   3   4   9       45.57      285.60    163.60 o 
   4   4   9       42.05       78.39     77.73 o 
   0   5   9      136.18       64.79     76.39 o 
   1   5   9        9.18      -12.87     49.19 o 
   2   5   9       34.05       93.55    196.22 o 
   3   5   9      895.56     2542.40    424.30 o 
   1   6   9       42.02       75.16     49.80 o 
                                                 
